# Supplementary material for: Direct OC-CHO coupling towards highly C2+ products selective electroreduction over stable Cu0/Cu2+ interface
Source: Nat Commun. 2023 Nov 24;14:7681. doi: 10.1038/s41467-023-43182-6 (PMC10667242; doi:10.1038/s41467-023-43182-6)
Supplement: Supplementary file 3 — Source Data [file 41467_2023_43182_MOESM3_ESM.xlsx]

## Sheet: Fig. 1a
	Cu0	Cu1+	Cu2+
*CO → *COH	0.81	2.46	1.33
*CO → *CHO	0.72	1.13	0.1

## Sheet: Fig. 1c
Formation energy	Energy above hull
-0.30782	0
-0.52418	1.2825
-0.52547	0
-0.51278	12.6866
-0.94936	1.0805
-0.12263	0.745
-1.83223	0
-0.90384	0
-0.95018	0.2647
-0.12337	0
-0.07902	44.3562
-0.95044	0
-1.09818	8.9053
-1.13934	0
-1.61475	0
-2.21346	12.1525
-2.03871	0
-2.46502	43.175
-2.03482	3.8979
-1.04494	62.1438
-1.71905	34.0311
-1.65442	4.2317
-1.44011	8.5597
-1.03811	26.8515
-1.87656	0
-1.28097	47.3807
-2.00748	31.2287
-1.4441	35.4146
-1.45885	20.6615
-2.2946	0
-2.22562	0
-1.73435	18.7273
-1.26531	63.0424
-1.07131	20.5925
-1.05063	14.3248
-0.88425	14.0219
-1.09199	15.0947
-1.0772	29.8877
-2.31945	4.2354
-0.89828	0
-1.76129	44.5217
-1.0919	0
-1.84506	23.1909
-0.83489	1.4426
-1.3735	10.5662
-1.00638	0
-0.83634	0
-1.00368	2.6961
-0.36103	589.408
-0.40056	124.906
-0.67288	277.562
-0.61505	335.393
-1.72745	104.771
0.09441	217.783
-0.23938	286.084
-0.69254	211.299
0.0917	194.079
0.10334	226.709
0.09702	199.407
-0.81729	86.5494
-0.77887	171.573
-0.79766	152.785
-0.23225	293.219
-0.69551	208.325
-0.10418	203.64
-0.10329	204.527
-1.72373	108.496
-0.77091	179.534
-1.55284	119.057
-1.30796	140.41
-1.33092	117.45
-1.31905	129.32
-1.31662	131.75
-1.56704	104.859
-1.39054	88.9739
-1.36269	85.6839
-0.89546	282.399
-1.40136	78.1506
-1.32294	125.428
-0.11313	172.716
-0.92988	336.433
-0.42752	1043.29
-0.1014	645.465

## Sheet: Fig. 1d
Udiss
-0.6907
-0.29941
0.33384
-0.51822
-0.51174
0.39553
-0.03271
0.00307
-0.8812
0.93876
-2.33117
0.49756
0.49805
-0.25996
0.1533
0.77035
0.03567
-0.08717
-0.80702
-4.75125
-0.08694
0.25786
-0.4037
0.0475
-0.41179

## Sheet: Fig. 1e
	Cu0/Cu2+	Cu0/Cu1+	Cu(100)
*CO+#CO	0	0	0
TS1/2/3	0.9507	1.17161	0.5449
O*CC#O	0.7727	0.56633	0.24513
O*CC#(H)O	0.4045	0.66582	0.99808
O(H)*CC#(H)O	-0.1821	-0.04487	-0.02083
C2H4	-2.2904	-2.00126	-1.31524

## Sheet: Fig. 1f
	Cu0/Cu2+	Cu0/Cu1+	Cu(100)
*CO+#CO	0	0	0
O*C+C#OH	1.24	1.6826	1.14698
TS4/5/6	1.9457	2.33347	2.37855
O*CC#OH	1.0268	0.68363	1.44794
HO*CC#OH	0.0983	0.96685	0.52231
C2H4	-2.2904	-2.00126	-1.31524

## Sheet: Fig. 1g
	Cu0/Cu2+	Cu0/Cu1+	Cu(100)
*CO+#CO	0	0	0
O*C+C#(H)O	0.3837	0.31436	1.03864
TS7/8/9	0.8366	1.80939	2.1998
O*CC#(H)O	0.3757	0.67237	0.99808
O(H)*CC#(H)O	-0.4448	-0.04487	-0.02083
C2H4	-2.2904	-2.00126	-1.31524

## Sheet: Fig. 2a
2θ (degrees)	before reaction	after reaction		2θ (degrees)	Cu #04-0836		2θ (degrees)	Cu3(PO4)2 #97-006-8811
10	860	820		43.297	100		15.06	11.9
10.02	920	900		50.433	46		18.947	5.5
10.04	910	830		74.13	20		19.694	1.5
10.06	1030	720		89.931	17		20.305	0.1
10.08	930	770		95.139	5		21.785	44
10.1	1020	890		116.918	3		23.812	2.6
10.12	990	790		136.507	9		24.089	53.2
10.14	1130	950		144.714	8		25.656	0.4
10.16	1090	710					27.737	20.4
10.18	840	1020					29.119	76
10.2	950	770					30.388	10.8
10.22	840	910					30.547	100
10.24	860	1050					32.214	81.3
10.26	910	880					32.45	3.7
10.28	940	690					33.647	22.1
10.3	920	1000					34.917	64.8
10.32	790	800					35.35	10.6
10.34	840	990					36.166	0.1
10.36	940	930					36.707	0.7
10.38	1000	910					37.405	31.1
10.4	800	930					37.569	21.7
10.42	920	780					38.438	19.2
10.44	780	930					38.777	6.6
10.46	1120	780					39.204	8.1
10.48	940	910					39.38	1
10.5	960	780					40.002	14.4
10.52	790	880					40.185	<1
10.54	1020	1060					40.916	0.4
10.56	970	780					41.285	3.2
10.58	810	890					41.415	6.6
10.6	990	770					41.829	5.2
10.62	1070	870					41.997	2.6
10.64	820	660					43.452	2.6
10.66	1000	770					43.841	1.8
10.68	890	880					43.931	5.4
10.7	860	720					44.286	10.5
10.72	1040	970					44.41	27.7
10.74	1010	910					45.879	12.6
10.76	1040	890					46.299	25.4
10.78	920	930					46.627	5.4
10.8	1000	1000					47.049	4.3
10.82	950	960					48.207	0.2
10.84	850	930					48.739	1.9
10.86	730	940					49.334	11.6
10.88	960	910					49.484	1.3
10.9	1170	1020					49.878	<1
10.92	1000	980					50.039	12.5
10.94	980	980					50.264	2.8
10.96	930	1040					50.302	0.3
10.98	1040	950					50.701	8.3
11	1100	1090					50.738	20.4
11.02	870	790					50.766	<1
11.04	920	900					51	0.6
11.06	1070	850					51.155	1.6
11.08	1020	1030					51.543	5.7
11.1	1010	800					51.922	0.5
11.12	1040	1040					52.037	3.5
11.14	950	850					52.725	4.7
11.16	950	910					54.049	<1
11.18	970	910					54.713	11.7
11.2	1070	970					54.837	2.3
11.22	1030	690					55.994	0.4
11.24	1000	970					56.111	6.9
11.26	1050	850					56.112	3.1
11.28	840	900					56.138	15.1
11.3	1030	1110					56.145	0.2
11.32	870	1060					56.674	1.6
11.34	920	970					57.102	6.5
11.36	1000	990					57.291	11.4
11.38	1190	850					57.77	0.7
11.4	1020	970					58.001	0.5
11.42	920	910					58.06	9.1
11.44	1130	840					58.266	1.8
11.46	1070	1010					58.407	3.2
11.48	1210	1100					58.807	0.7
11.5	1060	970					59.177	1.3
11.52	1140	890					59.421	4.6
11.54	790	830					59.632	2.3
11.56	880	930					59.709	0.3
11.58	960	880					59.878	5
11.6	990	850					60.022	0.1
11.62	910	910					60.367	<1
11.64	1000	990					60.566	1.5
11.66	1000	890					60.74	10.8
11.68	910	1140					61.735	7
11.7	1060	990					61.97	0.1
11.72	1050	910					62.51	0.7
11.74	1020	820					62.841	1.8
11.76	1120	960					63.225	0.9
11.78	1050	940					63.522	9
11.8	1060	920					63.587	1.8
11.82	1100	900					63.849	1.7
11.84	1040	1070					63.857	5.5
11.86	1110	770					63.86	6.5
11.88	960	930					64.021	4.4
11.9	1010	1060					64.244	16.7
11.92	920	950					64.286	0.1
11.94	1050	1000					64.844	6.8
11.96	1010	960					64.911	0.9
11.98	980	830					64.914	5.3
12	990	820					65.013	0.4
12.02	1220	1040					65.043	6.7
12.04	1000	1010					65.177	7.4
12.06	1000	900					65.407	11.5
12.08	1220	880					65.481	4.6
12.1	1070	810					65.532	2.9
12.12	1170	870					66.491	0.2
12.14	950	900					67.179	0.5
12.16	990	930					67.2	0.2
12.18	1030	890					67.367	5.9
12.2	930	820					67.402	8
12.22	1090	910					67.624	0.7
12.24	1030	1050					67.949	0.5
12.26	1160	1020					68.243	0.4
12.28	920	1010					68.347	0.5
12.3	1220	1100					68.744	4.9
12.32	1010	1070					69.067	0.6
12.34	1150	890					69.074	0.7
12.36	1020	990					69.898	1.6
12.38	1020	850					70.724	0.6
12.4	980	940					70.738	0.1
12.42	1030	1250					70.924	2.4
12.44	1170	870					71.231	0.5
12.46	970	900					71.586	2.9
12.48	1150	990					72.234	1.8
12.5	1020	880					72.249	0.6
12.52	1050	1100					72.28	3.9
12.54	1080	920					72.43	1.6
12.56	1040	1070					72.433	1.9
12.58	1140	850					72.443	2.1
12.6	1070	890					72.75	0.1
12.62	1090	760					72.783	0.1
12.64	1000	990					72.807	0.3
12.66	1210	1060					72.932	0.6
12.68	1110	1020					73.096	5.7
12.7	1110	1050					73.206	1
12.72	1140	1010					73.402	0.1
12.74	880	1040					73.653	5.3
12.76	1010	1120					73.744	0.9
12.78	1060	1200					73.771	3.9
12.8	960	960					73.995	0.5
12.82	1240	1120					74.456	2.3
12.84	880	1170					74.781	0.1
12.86	1120	900					74.845	7.1
12.88	1030	860					74.869	0.7
12.9	1270	1110					75.327	0.1
12.92	1190	900					75.697	<1
12.94	1040	1050					75.79	3.4
12.96	1100	1030					76.132	3.6
12.98	1030	870					76.476	4.1
13	1200	1040					76.623	4.6
13.02	1120	1210					76.707	4
13.04	920	1100					76.748	0.1
13.06	1120	1050					77.343	0.8
13.08	1160	1200					77.432	<1
13.1	950	950					77.484	0.7
13.12	1240	980					77.514	0.9
13.14	1020	980					77.826	2.5
13.16	1130	1060					78.063	0.7
13.18	1120	880					78.074	5.2
13.2	1130	900					78.079	0.2
13.22	1000	870					78.21	1.5
13.24	980	1070					78.333	0.8
13.26	960	1020					79.135	0.5
13.28	1060	920					79.32	0.4
13.3	1010	1040					79.411	0.3
13.32	1090	1090					79.779	<1
13.34	1190	850					79.925	0.1
13.36	1180	1300
13.38	1180	1050
13.4	1310	1090
13.42	1000	1010
13.44	1090	1000
13.46	1030	1030
13.48	1080	1080
13.5	1170	990
13.52	1150	1110
13.54	1050	1210
13.56	1060	1070
13.58	1240	1120
13.6	1150	1030
13.62	1100	1100
13.64	1090	1250
13.66	1240	1150
13.68	1270	1020
13.7	1110	1010
13.72	1130	970
13.74	1100	930
13.76	1060	940
13.78	1040	1020
13.8	1180	1070
13.82	1210	1180
13.84	980	1150
13.86	1250	1240
13.88	970	1080
13.9	1170	1070
13.92	1420	1000
13.94	1040	1090
13.96	1080	1120
13.98	1120	1120
14	1150	1120
14.02	1130	1050
14.04	1170	1050
14.06	1230	1160
14.08	1080	1080
14.1	1250	820
14.12	1070	1220
14.14	1130	1090
14.16	1220	1380
14.18	1230	1430
14.2	1000	1350
14.22	1100	1380
14.24	1180	1120
14.26	1120	830
14.28	1030	1110
14.3	1140	1180
14.32	1120	1160
14.34	1290	1100
14.36	1040	1240
14.38	1130	970
14.4	1210	1000
14.42	1200	1040
14.44	1130	1180
14.46	1110	1250
14.48	1020	1080
14.5	1320	1270
14.52	1230	1200
14.54	1200	1270
14.56	1250	1350
14.58	1360	1100
14.6	1380	1010
14.62	1060	1240
14.64	1140	1140
14.66	1210	1090
14.68	1250	1190
14.7	1370	1260
14.72	1370	1260
14.74	1220	1200
14.76	1390	1250
14.78	1390	1150
14.8	1450	1120
14.82	1370	1210
14.84	1680	1080
14.86	1530	1400
14.88	1430	1180
14.9	1640	1110
14.92	1880	1290
14.94	1900	1080
14.96	2010	1340
14.98	1890	1490
15	2480	1180
15.02	2210	1370
15.04	1910	1300
15.06	1950	1320
15.08	1470	1480
15.1	1470	1490
15.12	1580	1390
15.14	1250	1440
15.16	1370	1470
15.18	1170	1440
15.2	1310	1440
15.22	1300	1320
15.24	1170	1440
15.26	1320	1340
15.28	1360	1270
15.3	1130	1230
15.32	1140	1290
15.34	1120	1220
15.36	1320	1270
15.38	1170	1310
15.4	1210	1300
15.42	1330	1460
15.44	1180	1510
15.46	1170	1400
15.48	1180	1290
15.5	1220	1370
15.52	1230	1420
15.54	1200	1250
15.56	1460	1190
15.58	1140	1260
15.6	1400	1230
15.62	1160	1280
15.64	1320	1340
15.66	1320	1190
15.68	1320	1170
15.7	1110	1240
15.72	1420	1460
15.74	1320	1250
15.76	1340	1350
15.78	1490	1380
15.8	1190	1300
15.82	1300	1240
15.84	1050	1460
15.86	1190	1480
15.88	1330	960
15.9	1290	1330
15.92	1270	1330
15.94	1150	1370
15.96	1220	1230
15.98	1370	1320
16	1360	1380
16.02	1310	1330
16.04	1180	1230
16.06	1130	1230
16.08	1140	1490
16.1	1350	1230
16.12	1140	1390
16.14	1110	1460
16.16	1320	1310
16.18	1290	1270
16.2	1140	1130
16.22	1200	1470
16.24	1120	1460
16.26	1350	1340
16.28	1330	1360
16.3	1150	1420
16.32	1210	1430
16.34	1310	1360
16.36	1300	1100
16.38	1360	1390
16.4	1390	1500
16.42	1400	1410
16.44	1360	1230
16.46	1390	1540
16.48	1240	1370
16.5	1300	1660
16.52	1130	1370
16.54	1230	1340
16.56	1340	1430
16.58	1280	1500
16.6	1470	1400
16.62	1260	1340
16.64	1330	1410
16.66	1410	1320
16.68	1340	1600
16.7	1340	1340
16.72	1370	1450
16.74	1240	1460
16.76	1300	1290
16.78	1580	1380
16.8	1510	1290
16.82	1500	1430
16.84	1330	1400
16.86	1360	1500
16.88	1430	1390
16.9	1530	1430
16.92	1490	1310
16.94	1360	1300
16.96	1460	1460
16.98	1300	1530
17	1680	1270
17.02	1350	1390
17.04	1300	1640
17.06	1380	1030
17.08	1210	1520
17.1	1230	1340
17.12	1300	1280
17.14	1120	1230
17.16	1240	1430
17.18	1620	1500
17.2	1370	1540
17.22	1250	1380
17.24	1300	1420
17.26	1420	1370
17.28	1090	1490
17.3	1100	1370
17.32	1330	1450
17.34	1630	1510
17.36	1430	1490
17.38	1340	1420
17.4	1060	1690
17.42	1560	1450
17.44	1370	1410
17.46	1670	1370
17.48	1440	1410
17.5	1180	1440
17.52	1410	1630
17.54	1450	1420
17.56	1390	1600
17.58	1400	1440
17.6	1710	1610
17.62	1280	1390
17.64	1320	1360
17.66	1300	1480
17.68	1390	1520
17.7	1310	1370
17.72	1360	1230
17.74	1490	1450
17.76	1190	1720
17.78	1280	1990
17.8	1460	1680
17.82	1480	1690
17.84	1590	1680
17.86	1550	1460
17.88	1340	1790
17.9	1390	1800
17.92	1520	1770
17.94	1320	1640
17.96	1460	1500
17.98	1330	1630
18	1290	1760
18.02	1330	1640
18.04	1340	1370
18.06	1540	1420
18.08	1250	1320
18.1	1550	1410
18.12	1380	1800
18.14	1490	1510
18.16	1520	1670
18.18	1490	1980
18.2	1290	1680
18.22	1290	1710
18.24	1380	1680
18.26	1330	1510
18.28	1360	1660
18.3	1220	1740
18.32	1610	1490
18.34	1680	1430
18.36	1380	1640
18.38	1460	1500
18.4	1370	1620
18.42	1350	1640
18.44	1470	1650
18.46	1330	1360
18.48	1260	1410
18.5	1680	1540
18.52	1810	1700
18.54	1340	1580
18.56	1430	1650
18.58	1460	1760
18.6	1730	1760
18.62	1450	1580
18.64	1450	1520
18.66	1450	1520
18.68	1450	1690
18.7	1570	1520
18.72	1580	1400
18.74	1460	1600
18.76	1790	1490
18.78	1840	1660
18.8	1760	1640
18.82	1820	1430
18.84	1830	1680
18.86	1800	1570
18.88	1600	1610
18.9	1830	1550
18.92	1820	1540
18.94	1550	1980
18.96	1420	1620
18.98	1630	1630
19	1510	1860
19.02	1660	1810
19.04	1400	1450
19.06	1500	1580
19.08	1440	1540
19.1	1760	1800
19.12	1430	1730
19.14	1500	1680
19.16	1610	1720
19.18	1540	1720
19.2	1770	1600
19.22	1610	1710
19.24	1400	1500
19.26	1610	1580
19.28	1460	1580
19.3	1580	1450
19.32	1330	1580
19.34	1660	1800
19.36	1200	1770
19.38	1530	1600
19.4	1580	1650
19.42	1490	1530
19.44	1320	1810
19.46	1730	1640
19.48	1760	1810
19.5	1590	1720
19.52	1630	1680
19.54	1630	1630
19.56	1590	1610
19.58	1710	1680
19.6	1700	1640
19.62	1570	1530
19.64	1950	1660
19.66	1710	1550
19.68	1480	1630
19.7	1460	1760
19.72	1490	1810
19.74	1780	1640
19.76	1670	1960
19.78	1600	1720
19.8	1600	1730
19.82	1540	1750
19.84	1760	1550
19.86	1540	1530
19.88	1360	1760
19.9	1520	1840
19.92	1400	1610
19.94	1400	1500
19.96	1410	1450
19.98	1650	1720
20	1400	1860
20.02	1540	1710
20.04	1440	1950
20.06	1590	1880
20.08	1650	1720
20.1	1420	1700
20.12	1560	1710
20.14	1800	1690
20.16	1530	1660
20.18	1510	1760
20.2	1500	1930
20.22	1870	1620
20.24	1560	1610
20.26	1600	1830
20.28	1500	1860
20.3	1350	1780
20.32	1450	1590
20.34	1450	1980
20.36	1630	1650
20.38	1570	1550
20.4	1500	1880
20.42	1500	1800
20.44	1410	1660
20.46	1550	1750
20.48	1470	1810
20.5	1540	1820
20.52	1650	1650
20.54	1530	1730
20.56	1580	2000
20.58	1640	1960
20.6	1670	1770
20.62	1390	1970
20.64	1400	1760
20.66	1570	1690
20.68	1520	1680
20.7	1680	1880
20.72	1510	1720
20.74	1490	1790
20.76	1360	1660
20.78	1880	1700
20.8	1800	1800
20.82	1780	1690
20.84	1570	1800
20.86	1600	1920
20.88	1570	2040
20.9	1420	1870
20.92	1640	2100
20.94	1610	2110
20.96	1440	1890
20.98	1540	1960
21	1820	1980
21.02	1720	2090
21.04	1550	1970
21.06	1430	1830
21.08	1790	1980
21.1	1760	1640
21.12	1580	1910
21.14	1480	1970
21.16	1590	1950
21.18	1560	1860
21.2	1610	1960
21.22	1710	2050
21.24	1760	1880
21.26	1650	1740
21.28	1680	2030
21.3	1780	1880
21.32	1690	1910
21.34	1850	1580
21.36	1710	2230
21.38	1710	2020
21.4	1970	1940
21.42	2200	1800
21.44	2120	1940
21.46	2050	2060
21.48	2410	2060
21.5	2550	1990
21.52	2940	2170
21.54	3230	2080
21.56	3130	2080
21.58	4180	2130
21.6	4360	1980
21.62	4970	2090
21.64	5420	2260
21.66	5950	1950
21.68	5900	2250
21.7	5540	2420
21.72	4960	2620
21.74	4190	2680
21.76	3520	2730
21.78	3180	2990
21.8	2670	2950
21.82	2160	3520
21.84	1920	3300
21.86	1880	2820
21.88	1820	3120
21.9	1650	2950
21.92	1560	2610
21.94	1760	2630
21.96	1680	2320
21.98	1610	2410
22	1820	2360
22.02	1670	2030
22.04	1800	2110
22.06	1570	2000
22.08	1730	2210
22.1	1630	2280
22.12	1660	1960
22.14	1520	2290
22.16	1640	2060
22.18	1600	1810
22.2	1570	2100
22.22	1600	2000
22.24	1400	1970
22.26	1840	2230
22.28	1520	2270
22.3	1470	2120
22.32	1570	2160
22.34	1480	2190
22.36	1780	2090
22.38	1740	2190
22.4	1430	2180
22.42	1660	2530
22.44	1580	2370
22.46	1450	1950
22.48	1580	2000
22.5	2020	2000
22.52	1630	2070
22.54	1570	2480
22.56	1740	2170
22.58	1720	2270
22.6	1760	2190
22.62	1500	2280
22.64	1730	1990
22.66	1680	2140
22.68	1650	2160
22.7	1790	2400
22.72	1870	2140
22.74	1650	2300
22.76	1630	2310
22.78	1690	2520
22.8	1690	2100
22.82	1610	2310
22.84	1880	2320
22.86	1710	2230
22.88	1750	1980
22.9	1850	2250
22.92	1440	2420
22.94	1500	2510
22.96	1650	2180
22.98	1930	2090
23	1740	2110
23.02	1830	2230
23.04	1850	2070
23.06	1870	2270
23.08	1780	2400
23.1	1630	2470
23.12	1740	2350
23.14	1630	2250
23.16	1750	2250
23.18	1660	2530
23.2	1680	2520
23.22	1780	2180
23.24	1630	2160
23.26	1400	2200
23.28	1850	2230
23.3	1570	2550
23.32	1520	2420
23.34	1550	2280
23.36	1720	2150
23.38	2010	2430
23.4	1710	2530
23.42	1750	2550
23.44	1890	2440
23.46	1880	2380
23.48	1730	2280
23.5	1770	2360
23.52	1740	2720
23.54	1730	2430
23.56	1860	2580
23.58	1700	2620
23.6	1800	2300
23.62	1990	2720
23.64	1930	2510
23.66	1950	2580
23.68	2020	2570
23.7	2010	2670
23.72	2570	2250
23.74	2380	2840
23.76	2320	2110
23.78	2380	2580
23.8	2870	2860
23.82	2800	2740
23.84	3470	2860
23.86	3500	2740
23.88	4210	2440
23.9	4640	2830
23.92	5360	2650
23.94	5930	2920
23.96	6270	2990
23.98	6080	2920
24	5960	3400
24.02	5890	3230
24.04	4880	3280
24.06	4200	3750
24.08	3700	3850
24.1	3170	4070
24.12	2860	4350
24.14	2480	4020
24.16	2300	4840
24.18	2040	4010
24.2	1790	3710
24.22	2010	3480
24.24	1800	3570
24.26	1840	3300
24.28	1790	3130
24.3	1910	2840
24.32	1720	2570
24.34	1600	2790
24.36	1840	2660
24.38	1730	2750
24.4	1840	2440
24.42	2020	2810
24.44	1980	2780
24.46	1750	2710
24.48	1740	2840
24.5	1880	2560
24.52	1910	3160
24.54	1620	2850
24.56	1760	2750
24.58	1660	2840
24.6	1700	3090
24.62	1710	2750
24.64	1870	2810
24.66	1590	2810
24.68	1830	2870
24.7	1830	3020
24.72	1760	2850
24.74	2010	3020
24.76	1790	2650
24.78	2030	2610
24.8	1800	2620
24.82	1630	3100
24.84	1830	2990
24.86	1750	2630
24.88	1870	2860
24.9	1720	2720
24.92	1880	2980
24.94	1860	2880
24.96	1900	2830
24.98	1930	2940
25	1970	3420
25.02	1550	3080
25.04	1710	2900
25.06	1810	3110
25.08	1660	2680
25.1	1870	3170
25.12	1620	2790
25.14	1920	3290
25.16	1910	3040
25.18	1690	2610
25.2	1620	2700
25.22	1890	3170
25.24	1540	2830
25.26	1780	3190
25.28	1520	2750
25.3	1740	2900
25.32	2000	2930
25.34	1720	3090
25.36	1810	2890
25.38	1650	2640
25.4	1590	3180
25.42	1970	3250
25.44	1840	3150
25.46	2040	3050
25.48	1770	2730
25.5	1780	3110
25.52	2060	2990
25.54	1630	3070
25.56	1930	3080
25.58	1890	2940
25.6	1900	2940
25.62	1860	3160
25.64	1940	3020
25.66	2090	2710
25.68	1610	2880
25.7	1890	3110
25.72	1950	3030
25.74	1850	2940
25.76	1970	2950
25.78	1730	3210
25.8	1820	3090
25.82	1910	3130
25.84	1900	2880
25.86	2030	2810
25.88	1630	3040
25.9	1570	2810
25.92	1730	2830
25.94	1980	3190
25.96	1770	2830
25.98	1910	2880
26	1840	2720
26.02	1730	3010
26.04	1620	3160
26.06	1630	3380
26.08	1780	3070
26.1	1470	2990
26.12	1870	2990
26.14	1710	2790
26.16	1800	3000
26.18	1530	2850
26.2	1820	3190
26.22	1660	3060
26.24	1660	3090
26.26	1610	2870
26.28	2060	2850
26.3	1800	3140
26.32	1830	2910
26.34	1700	3280
26.36	1700	2900
26.38	1870	3310
26.4	1760	3200
26.42	1730	3030
26.44	1880	3410
26.46	1680	3070
26.48	1840	3040
26.5	1900	3210
26.52	1830	2450
26.54	1690	3290
26.56	1600	3110
26.58	1820	2930
26.6	1810	3250
26.62	1750	3010
26.64	1750	2730
26.66	1770	2770
26.68	1820	3220
26.7	1620	2950
26.72	1990	3000
26.74	1650	2860
26.76	1810	2690
26.78	1680	2900
26.8	1740	2990
26.82	1820	2640
26.84	1820	2870
26.86	1620	2750
26.88	1680	2750
26.9	2000	2890
26.92	1850	3030
26.94	1780	2990
26.96	1580	2950
26.98	1960	3160
27	2010	2820
27.02	1770	2920
27.04	1820	2950
27.06	1880	2860
27.08	1800	3010
27.1	1870	2500
27.12	1810	2920
27.14	1900	2940
27.16	1890	2950
27.18	1860	2920
27.2	1780	2950
27.22	1900	2750
27.24	1700	2660
27.26	1810	2560
27.28	1680	2680
27.3	1660	2690
27.32	1650	2810
27.34	1890	2670
27.36	1930	3110
27.38	2230	2880
27.4	1880	3100
27.42	2020	2820
27.44	2030	2760
27.46	2030	2790
27.48	2330	2560
27.5	2430	2900
27.52	2450	3010
27.54	2790	2910
27.56	3080	2750
27.58	3130	2750
27.6	3310	2730
27.62	3470	2870
27.64	3650	3290
27.66	3860	2920
27.68	3330	2760
27.7	3350	3030
27.72	2900	2910
27.74	2710	2990
27.76	2880	3040
27.78	2470	3480
27.8	2220	3060
27.82	2220	3380
27.84	1970	3250
27.86	2020	3450
27.88	1890	3430
27.9	1700	3090
27.92	2090	2780
27.94	2060	3000
27.96	1890	2770
27.98	2080	2810
28	1960	2680
28.02	1780	2380
28.04	1980	2830
28.06	1720	2620
28.08	1930	2690
28.1	1910	2700
28.12	1820	2770
28.14	1900	2750
28.16	1970	2800
28.18	1970	2930
28.2	1700	2660
28.22	2060	2890
28.24	1950	2870
28.26	1730	2680
28.28	1800	2860
28.3	2130	2880
28.32	1790	2930
28.34	1820	2900
28.36	1860	2660
28.38	2020	2830
28.4	2270	2890
28.42	2230	2810
28.44	1620	2620
28.46	1930	2340
28.48	1980	2670
28.5	2020	2440
28.52	1950	2680
28.54	2190	2940
28.56	2070	2830
28.58	2140	2690
28.6	1850	2910
28.62	2200	2660
28.64	2230	2790
28.66	2610	2800
28.68	2320	2650
28.7	2440	2560
28.72	2620	2480
28.74	2690	2790
28.76	3250	2720
28.78	3680	2470
28.8	4130	2710
28.82	4680	2850
28.84	5740	2610
28.86	5860	2450
28.88	6610	2700
28.9	7930	2600
28.92	8910	2760
28.94	10010	2870
28.96	10630	3280
28.98	11330	3060
29	10990	3170
29.02	9920	3820
29.04	9070	4300
29.06	7930	4290
29.08	6690	4330
29.1	6080	5200
29.12	4750	5940
29.14	3700	6120
29.16	3260	5900
29.18	2750	5730
29.2	2850	5060
29.22	2320	5040
29.24	2150	4370
29.26	2210	4190
29.28	2170	3530
29.3	2270	3180
29.32	1950	3030
29.34	2310	2940
29.36	2080	2790
29.38	2320	2900
29.4	2310	2760
29.42	2050	2570
29.44	1960	2740
29.46	2050	2510
29.48	1920	3000
29.5	1890	2600
29.52	2010	2740
29.54	2190	2540
29.56	2110	2680
29.58	1950	2500
29.6	2060	2390
29.62	2130	2580
29.64	2100	2710
29.66	1980	2370
29.68	1720	2370
29.7	2100	2650
29.72	1930	2690
29.74	2210	2500
29.76	1860	2460
29.78	1980	2750
29.8	1980	2370
29.82	2130	2760
29.84	2100	2260
29.86	2330	2710
29.88	2180	2600
29.9	2090	2660
29.92	2410	2520
29.94	2220	2610
29.96	1960	2550
29.98	2110	2440
30	2250	2270
30.02	2180	2330
30.04	2120	2550
30.06	2460	2410
30.08	2440	2700
30.1	2660	2630
30.12	2920	2600
30.14	2790	2840
30.16	3180	2300
30.18	3210	2720
30.2	3940	2540
30.22	3890	3000
30.24	4420	2660
30.26	5170	2930
30.28	5940	2550
30.3	6180	2850
30.32	7450	2900
30.34	8260	2490
30.36	9060	2780
30.38	10970	2960
30.4	11900	2950
30.42	13740	3310
30.44	14940	3450
30.46	15360	3340
30.48	15540	3580
30.5	14120	3760
30.52	12730	4410
30.54	10560	4800
30.56	9400	5470
30.58	8010	5950
30.6	6480	6700
30.62	5320	6060
30.64	4130	6190
30.66	3320	5450
30.68	3250	5710
30.7	2740	4910
30.72	2680	4310
30.74	2400	3800
30.76	2390	3360
30.78	2320	3170
30.8	2170	2950
30.82	2310	2700
30.84	2280	2580
30.86	2050	2570
30.88	2080	2720
30.9	2230	2520
30.92	2050	2450
30.94	1990	2570
30.96	2300	2550
30.98	2300	2710
31	1850	2630
31.02	2120	2670
31.04	2240	2190
31.06	2300	2500
31.08	1800	2490
31.1	2160	2580
31.12	2160	2370
31.14	1910	2150
31.16	2270	2260
31.18	1970	2370
31.2	2210	2310
31.22	1980	2310
31.24	2110	2400
31.26	2080	2300
31.28	1910	2670
31.3	1940	2570
31.32	2170	2340
31.34	1840	2450
31.36	2010	2390
31.38	2260	2190
31.4	2000	2240
31.42	2020	2480
31.44	1880	2120
31.46	1950	2260
31.48	2070	2510
31.5	2020	2150
31.52	1810	2410
31.54	2010	2180
31.56	2120	2220
31.58	2010	2560
31.6	2040	2350
31.62	1800	2310
31.64	1970	2400
31.66	1990	2340
31.68	2000	2380
31.7	2190	2260
31.72	1980	2400
31.74	1990	2480
31.76	2240	2390
31.78	2340	2370
31.8	2390	2600
31.82	2300	2530
31.84	2280	2330
31.86	2550	2490
31.88	2910	2650
31.9	3080	2520
31.92	3300	2420
31.94	3690	2270
31.96	4300	2400
31.98	5370	2290
32	5500	2130
32.02	6700	2510
32.04	8790	2410
32.06	9820	2660
32.08	10650	2730
32.1	11810	2770
32.12	12470	2960
32.14	12460	2690
32.16	11740	2910
32.18	11210	3270
32.2	9780	3400
32.22	7840	4020
32.24	7100	4070
32.26	6090	4690
32.28	4640	4460
32.3	4510	4530
32.32	3520	4230
32.34	3490	4230
32.36	3030	3930
32.38	2830	3690
32.4	3020	3440
32.42	2700	2940
32.44	2390	3140
32.46	2290	2690
32.48	2170	2570
32.5	2170	2820
32.52	1860	2530
32.54	2210	2760
32.56	2060	2380
32.58	1940	2490
32.6	2100	2470
32.62	2040	2710
32.64	1780	2050
32.66	1940	2340
32.68	2070	2530
32.7	2190	2230
32.72	1860	2330
32.74	2000	2460
32.76	1990	2310
32.78	2010	2390
32.8	1930	2160
32.82	1880	2480
32.84	2120	2580
32.86	2230	2440
32.88	2080	2130
32.9	1890	2720
32.92	2020	2300
32.94	2180	2460
32.96	1980	2170
32.98	1950	2390
33	2120	2450
33.02	1940	2690
33.04	2220	2510
33.06	2100	2860
33.08	2280	2390
33.1	2090	2430
33.12	1930	2300
33.14	1790	2200
33.16	1770	2290
33.18	2170	2350
33.2	2350	2360
33.22	1780	2400
33.24	2430	2560
33.26	2110	2170
33.28	2080	2170
33.3	2290	2340
33.32	2080	2500
33.34	2160	2320
33.36	2150	2240
33.38	2620	2240
33.4	2490	2390
33.42	2520	2400
33.44	2580	2410
33.46	3050	2250
33.48	3090	2190
33.5	3350	2190
33.52	3940	2220
33.54	3920	2100
33.56	4990	2160
33.58	4190	2550
33.6	4820	2620
33.62	4130	2500
33.64	4280	2500
33.66	4000	2590
33.68	3950	2670
33.7	3410	2910
33.72	2970	2590
33.74	2940	2820
33.76	2260	2780
33.78	1880	2880
33.8	2080	2590
33.82	2040	2810
33.84	2140	2500
33.86	2110	2350
33.88	2250	2690
33.9	2080	2700
33.92	2330	2430
33.94	1680	2200
33.96	2270	2140
33.98	1960	2290
34	2350	2140
34.02	1980	2290
34.04	2290	2210
34.06	2220	2470
34.08	2030	2180
34.1	2160	2070
34.12	1840	2200
34.14	1980	2320
34.16	1920	2280
34.18	2020	2110
34.2	2020	2240
34.22	2220	2530
34.24	2090	1930
34.26	2340	2280
34.28	1900	2410
34.3	2130	2420
34.32	1590	2000
34.34	2030	2220
34.36	2020	2150
34.38	1730	2190
34.4	1970	2000
34.42	2290	2300
34.44	2320	2060
34.46	2270	2250
34.48	1980	2420
34.5	2480	2380
34.52	2450	2490
34.54	2530	2240
34.56	2550	2310
34.58	2690	2300
34.6	3100	2160
34.62	3480	2380
34.64	3800	2390
34.66	4550	2330
34.68	5320	2240
34.7	5570	2370
34.72	6830	2460
34.74	8360	2550
34.76	8890	2180
34.78	10400	2330
34.8	9870	2500
34.82	9680	2700
34.84	9500	2640
34.86	8350	2730
34.88	7050	3040
34.9	6380	3440
34.92	5940	3670
34.94	5340	4080
34.96	4320	3910
34.98	3860	3380
35	3120	3700
35.02	2830	3460
35.04	2550	3490
35.06	2790	3090
35.08	2850	3010
35.1	2850	2450
35.12	2520	2820
35.14	3080	2400
35.16	2980	2420
35.18	3090	2220
35.2	3540	2500
35.22	3030	2120
35.24	3510	2190
35.26	3120	2310
35.28	3160	2720
35.3	3020	2500
35.32	2900	2690
35.34	2570	2410
35.36	2580	2800
35.38	2540	2690
35.4	2460	2940
35.42	2180	2740
35.44	1840	2510
35.46	2010	2770
35.48	2050	2680
35.5	2240	2240
35.52	2220	2520
35.54	2080	2370
35.56	1870	2590
35.58	2050	2150
35.6	2170	2070
35.62	2140	2050
35.64	2230	2030
35.66	1990	2240
35.68	2070	2140
35.7	2180	2320
35.72	1910	2320
35.74	1870	2410
35.76	2200	2350
35.78	2010	2000
35.8	2120	2410
35.82	2250	2250
35.84	2290	2050
35.86	2130	2080
35.88	1840	2430
35.9	1910	2380
35.92	1780	1950
35.94	2060	1860
35.96	1940	2220
35.98	2210	2100
36	2020	2370
36.02	1860	2200
36.04	1890	2010
36.06	2060	2090
36.08	2040	2010
36.1	1860	2250
36.12	1950	2210
36.14	2000	2070
36.16	2070	2150
36.18	1760	2200
36.2	2190	2300
36.22	2100	2180
36.24	1970	2210
36.26	1900	2480
36.28	2030	2210
36.3	1990	2390
36.32	1930	2110
36.34	1960	2030
36.36	1910	2350
36.38	2110	2360
36.4	1870	2050
36.42	2050	2280
36.44	2110	2160
36.46	2080	2340
36.48	2350	2460
36.5	1940	2100
36.52	1900	2440
36.54	2110	2280
36.56	2200	2180
36.58	2270	2440
36.6	2270	2240
36.62	2190	2380
36.64	2120	2430
36.66	1900	2320
36.68	2190	2310
36.7	1980	2270
36.72	2160	2270
36.74	2000	2150
36.76	2320	2480
36.78	1630	2140
36.8	1940	1980
36.82	1940	2290
36.84	2130	2090
36.86	2140	2240
36.88	1930	2500
36.9	1980	2110
36.92	1950	2280
36.94	2190	2080
36.96	1910	2140
36.98	2060	2060
37	2150	2400
37.02	2440	2480
37.04	2220	2180
37.06	2490	2220
37.08	2680	2200
37.1	2950	2300
37.12	3310	2250
37.14	3490	1880
37.16	4140	2070
37.18	4380	2040
37.2	4550	2340
37.22	5890	2090
37.24	5760	2420
37.26	6300	2270
37.28	6140	2330
37.3	6370	2370
37.32	5880	2670
37.34	5320	2700
37.36	5260	2730
37.38	5030	3210
37.4	5020	3260
37.42	4490	3270
37.44	4890	3010
37.46	4840	2940
37.48	5320	2970
37.5	5070	3040
37.52	5490	3010
37.54	5050	2830
37.56	4580	2500
37.58	3750	2790
37.6	3910	2470
37.62	3510	2770
37.64	3700	2930
37.66	3060	2380
37.68	2680	2830
37.7	2520	2500
37.72	2290	2700
37.74	2690	2410
37.76	2200	2270
37.78	2010	2610
37.8	2270	2290
37.82	1940	2510
37.84	2110	2210
37.86	2190	2140
37.88	2160	2430
37.9	1810	2120
37.92	2030	2220
37.94	2190	2000
37.96	1960	2140
37.98	1890	2210
38	2040	2050
38.02	2110	2170
38.04	2040	2530
38.06	2340	2110
38.08	2390	1850
38.1	2000	2020
38.12	2380	2240
38.14	2430	2340
38.16	2550	2100
38.18	2560	2140
38.2	2820	2200
38.22	3080	2070
38.24	3430	2440
38.26	3410	2080
38.28	3920	2180
38.3	4380	2110
38.32	4150	2050
38.34	4510	2360
38.36	4040	2140
38.38	3940	2370
38.4	3600	2200
38.42	3470	2450
38.44	3270	2320
38.46	2930	2850
38.48	2780	2540
38.5	2410	2530
38.52	2630	2610
38.54	2340	2340
38.56	2580	2630
38.58	2240	2250
38.6	2470	2490
38.62	2430	2150
38.64	2850	2230
38.66	2790	1920
38.68	2870	2350
38.7	2690	2370
38.72	2970	2080
38.74	2710	2190
38.76	2560	2280
38.78	2850	2150
38.8	2370	2410
38.82	2480	2110
38.84	2540	2260
38.86	2360	2360
38.88	2460	2470
38.9	2180	2070
38.92	2430	2400
38.94	2160	1990
38.96	2290	2130
38.98	2220	2130
39	2490	2130
39.02	2750	2260
39.04	2770	2030
39.06	2630	2140
39.08	2730	2070
39.1	3030	2160
39.12	3080	2380
39.14	2960	2140
39.16	2910	2030
39.18	2890	2270
39.2	2700	2200
39.22	2880	2270
39.24	2520	2230
39.26	2590	2190
39.28	2550	2310
39.3	2490	2700
39.32	2620	2470
39.34	1940	2370
39.36	2190	2450
39.38	2090	2270
39.4	2380	2350
39.42	1920	2160
39.44	2010	2370
39.46	1860	2480
39.48	2050	1990
39.5	2060	2310
39.52	2070	1990
39.54	1670	1970
39.56	2220	2020
39.58	1960	2370
39.6	2290	2010
39.62	2020	2210
39.64	2140	1990
39.66	2190	2220
39.68	2320	2140
39.7	2390	2470
39.72	2240	2150
39.74	2500	2060
39.76	2730	2010
39.78	2760	1950
39.8	3130	1820
39.82	3260	1930
39.84	3010	2290
39.86	3520	2200
39.88	3830	2200
39.9	3410	2360
39.92	4050	2290
39.94	3160	2200
39.96	3020	2390
39.98	3090	2430
40	2710	2730
40.02	2530	2670
40.04	2650	2490
40.06	2410	2610
40.08	2340	2430
40.1	2310	2350
40.12	2010	2300
40.14	2260	2170
40.16	2000	2390
40.18	2060	2320
40.2	1910	2220
40.22	1800	2300
40.24	2020	1940
40.26	1900	2080
40.28	2100	2110
40.3	2300	1990
40.32	2010	2130
40.34	1890	2040
40.36	2240	2000
40.38	2000	2050
40.4	1940	2140
40.42	1960	2030
40.44	2050	2090
40.46	2080	2110
40.48	1920	2230
40.5	1890	2040
40.52	2110	2250
40.54	1910	2090
40.56	1910	1870
40.58	2000	2120
40.6	2080	2080
40.62	1820	2050
40.64	1970	2200
40.66	1590	2200
40.68	1800	1980
40.7	1760	2210
40.72	1820	2110
40.74	2070	2010
40.76	2200	2210
40.78	1770	2080
40.8	2070	2050
40.82	2020	1970
40.84	1960	1920
40.86	1890	2210
40.88	2020	2110
40.9	1820	2220
40.92	2140	2120
40.94	2070	2130
40.96	2010	2150
40.98	2070	2400
41	2210	2000
41.02	2220	2220
41.04	2260	2060
41.06	2240	2170
41.08	2390	2020
41.1	2130	2190
41.12	2450	2180
41.14	2610	1950
41.16	3120	2130
41.18	2850	1980
41.2	2970	2350
41.22	2990	2080
41.24	3010	2310
41.26	2820	2310
41.28	2810	2190
41.3	2790	2200
41.32	2680	2400
41.34	2360	2250
41.36	2510	2530
41.38	2460	2690
41.4	2470	2390
41.42	2450	2600
41.44	2360	2260
41.46	2090	2550
41.48	2330	2310
41.5	2280	2050
41.52	2180	2260
41.54	2260	2100
41.56	2330	2400
41.58	2250	2280
41.6	2670	2390
41.62	2260	2040
41.64	2340	2340
41.66	2770	2250
41.68	2460	2210
41.7	2720	2200
41.72	2870	2210
41.74	2600	2430
41.76	2690	2720
41.78	2480	2090
41.8	2630	2220
41.82	2490	2490
41.84	2560	2250
41.86	2460	2400
41.88	2540	2140
41.9	2460	2220
41.92	2240	2370
41.94	1930	2110
41.96	2010	2360
41.98	2340	2170
42	2140	2430
42.02	2170	2310
42.04	2290	2170
42.06	1990	2250
42.08	2200	2300
42.1	1880	2190
42.12	1980	2170
42.14	2070	2090
42.16	1780	2190
42.18	2060	2110
42.2	1760	2410
42.22	1860	2290
42.24	2180	2250
42.26	2030	2230
42.28	2020	2280
42.3	2010	2150
42.32	2170	2340
42.34	2030	2180
42.36	2150	2340
42.38	2070	2170
42.4	1960	2420
42.42	1890	2420
42.44	1850	2390
42.46	1880	2220
42.48	1740	2270
42.5	2170	2160
42.52	1820	2350
42.54	1920	2240
42.56	1750	2230
42.58	1890	2090
42.6	2040	2330
42.62	1910	2540
42.64	1600	2140
42.66	1790	2410
42.68	1840	2330
42.7	1900	2370
42.72	1830	2090
42.74	1770	2420
42.76	1710	2210
42.78	1920	2470
42.8	2160	2100
42.82	1840	2380
42.84	1980	2240
42.86	1890	2380
42.88	1880	2080
42.9	1980	2470
42.92	1850	2540
42.94	1930	2360
42.96	1850	2600
42.98	2470	2580
43	2110	2520
43.02	1850	2600
43.04	1960	2840
43.06	1970	2680
43.08	2210	2590
43.1	1960	2930
43.12	2000	2650
43.14	2090	2970
43.16	2170	3130
43.18	2060	3310
43.2	1990	3510
43.22	2160	3360
43.24	2300	4030
43.26	2140	4090
43.28	2040	4300
43.3	2300	4690
43.32	2170	5560
43.34	2210	5510
43.36	2200	5740
43.38	2090	5920
43.4	2180	5720
43.42	2160	5810
43.44	2170	5870
43.46	1920	5410
43.48	1990	5410
43.5	2140	5120
43.52	2050	4750
43.54	2080	4290
43.56	2220	4060
43.58	1960	3790
43.6	2250	3680
43.62	2110	3260
43.64	2120	3240
43.66	2490	3010
43.68	2440	3150
43.7	2440	2880
43.72	2600	2790
43.74	2700	2740
43.76	2410	2690
43.78	2390	2650
43.8	2620	2450
43.82	2550	2470
43.84	2610	2480
43.86	2850	2340
43.88	2570	2460
43.9	2670	2540
43.92	2630	2520
43.94	2860	2680
43.96	2340	2510
43.98	2630	2190
44	2500	2250
44.02	2490	2110
44.04	2550	2440
44.06	2730	2430
44.08	3100	2020
44.1	3680	2670
44.12	3940	2220
44.14	4400	2290
44.16	4910	2230
44.18	5660	2400
44.2	5820	2470
44.22	5710	2140
44.24	5500	2290
44.26	5450	2190
44.28	5050	2850
44.3	5110	3020
44.32	4660	2960
44.34	4240	3080
44.36	3940	3270
44.38	3670	3240
44.4	3320	2920
44.42	3030	2760
44.44	2940	2920
44.46	2350	2790
44.48	2150	2700
44.5	2330	2510
44.52	2540	2630
44.54	2100	2410
44.56	2050	2310
44.58	1960	2290
44.6	1990	2240
44.62	2000	1910
44.64	2060	2200
44.66	2110	2230
44.68	1930	2180
44.7	2070	2250
44.72	1990	2250
44.74	1960	2100
44.76	1920	1840
44.78	1940	2220
44.8	2180	2160
44.82	1950	1960
44.84	2280	2200
44.86	2020	2160
44.88	2140	2130
44.9	2050	2340
44.92	2160	2100
44.94	2050	2260
44.96	1910	1900
44.98	1610	2200
45	2100	2360
45.02	2140	2150
45.04	2000	2370
45.06	1940	1960
45.08	1970	2050
45.1	2050	2140
45.12	1910	2080
45.14	2040	1860
45.16	1840	2020
45.18	1950	2070
45.2	2180	2080
45.22	1810	2000
45.24	1790	2150
45.26	2040	2180
45.28	2010	2240
45.3	2030	2270
45.32	2040	1860
45.34	2190	2140
45.36	1800	2050
45.38	2050	2170
45.4	2100	2200
45.42	2020	2050
45.44	2080	2030
45.46	2230	1850
45.48	2220	1960
45.5	2140	1760
45.52	2160	2150
45.54	2220	1960
45.56	2470	1840
45.58	2350	1890
45.6	2400	2040
45.62	2550	2040
45.64	3120	2100
45.66	2950	2130
45.68	2760	2040
45.7	3020	2020
45.72	3070	2020
45.74	3200	1910
45.76	2960	1980
45.78	3320	2280
45.8	3180	1930
45.82	3090	2100
45.84	3110	2260
45.86	2950	2190
45.88	2970	2160
45.9	2730	2380
45.92	2500	2410
45.94	2470	2380
45.96	2400	2290
45.98	2610	2070
46	2620	2260
46.02	2430	1890
46.04	2740	2130
46.06	2680	2110
46.08	3040	2160
46.1	3180	1870
46.12	3780	2170
46.14	3670	2190
46.16	4260	2180
46.18	4200	2290
46.2	4520	2260
46.22	4880	1930
46.24	4270	2540
46.26	4110	2590
46.28	4080	2280
46.3	3760	2890
46.32	3430	2800
46.34	3580	2820
46.36	3140	2910
46.38	3210	2620
46.4	2410	2370
46.42	2920	2410
46.44	2630	2510
46.46	2830	2390
46.48	2440	2570
46.5	2360	2290
46.52	2710	2400
46.54	2900	2390
46.56	2790	2320
46.58	2700	1920
46.6	2750	1640
46.62	2620	2000
46.64	2820	1750
46.66	2330	2040
46.68	2520	1990
46.7	2400	1870
46.72	2260	2150
46.74	2160	1940
46.76	2240	1680
46.78	1870	2140
46.8	1970	2000
46.82	2050	2030
46.84	2330	2260
46.86	2290	1700
46.88	2450	1810
46.9	2300	1910
46.92	2370	1950
46.94	2190	2040
46.96	2360	1970
46.98	2200	1780
47	2120	2060
47.02	2280	1850
47.04	2090	1980
47.06	2350	2110
47.08	2230	2040
47.1	2210	2190
47.12	2130	1870
47.14	2070	2260
47.16	1950	1850
47.18	1890	1950
47.2	1780	1910
47.22	1930	2030
47.24	1840	1900
47.26	1980	1800
47.28	2160	2020
47.3	1880	2300
47.32	1940	2070
47.34	1870	2190
47.36	2060	2090
47.38	2080	2260
47.4	1890	1930
47.42	2040	1930
47.44	1960	2010
47.46	2000	1900
47.48	1880	2120
47.5	2040	1910
47.52	1850	2050
47.54	2020	1850
47.56	2000	1890
47.58	1890	1970
47.6	1770	1800
47.62	2100	1870
47.64	1890	1830
47.66	2000	2120
47.68	2120	1960
47.7	1920	2120
47.72	1720	1770
47.74	1690	2160
47.76	1870	2010
47.78	1930	1920
47.8	1830	1960
47.82	1740	1880
47.84	1780	1900
47.86	2070	2120
47.88	1860	1760
47.9	1830	2010
47.92	1880	1930
47.94	2210	1720
47.96	2090	1890
47.98	1930	1820
48	2220	1590
48.02	1900	1810
48.04	1730	1940
48.06	1980	2060
48.08	2070	1870
48.1	1940	1920
48.12	2110	1860
48.14	1990	1960
48.16	2100	2220
48.18	1780	1700
48.2	1850	2160
48.22	2000	1970
48.24	2000	1760
48.26	2170	2030
48.28	2050	1740
48.3	2090	2010
48.32	1710	1880
48.34	1860	1870
48.36	1650	1920
48.38	1960	1950
48.4	1810	1890
48.42	1740	1980
48.44	1960	1580
48.46	1840	2090
48.48	2120	1960
48.5	2390	1850
48.52	1880	1820
48.54	2070	1770
48.56	2250	1740
48.58	2250	1990
48.6	2000	1690
48.62	2090	1740
48.64	2320	1800
48.66	2090	1940
48.68	2240	1680
48.7	2140	2040
48.72	2200	1990
48.74	2140	2070
48.76	2230	1870
48.78	2330	1820
48.8	2040	1950
48.82	2380	1820
48.84	1990	1870
48.86	1990	1650
48.88	2030	1810
48.9	2060	1880
48.92	2150	1940
48.94	2340	1770
48.96	2150	1930
48.98	2170	2240
49	2300	1870
49.02	2120	1800
49.04	2700	1980
49.06	2900	1980
49.08	2970	1840
49.1	3040	1810
49.12	2920	2060
49.14	3020	2190
49.16	3090	1980
49.18	3280	1890
49.2	3110	2170
49.22	3420	2000
49.24	2710	2130
49.26	2910	1950
49.28	3090	2260
49.3	2720	2510
49.32	2720	2310
49.34	2760	2280
49.36	2510	2240
49.38	2240	2070
49.4	2190	2480
49.42	2080	2290
49.44	2090	2020
49.46	2060	2090
49.48	2270	2340
49.5	2230	2190
49.52	2590	1980
49.54	2050	2120
49.56	2070	2030
49.58	2170	2140
49.6	1850	2330
49.62	1800	2000
49.64	1920	1960
49.66	2060	1880
49.68	2220	1990
49.7	2010	1800
49.72	2160	2000
49.74	2260	1770
49.76	1960	1920
49.78	2370	1850
49.8	2440	2030
49.82	2330	2110
49.84	2670	1770
49.86	2660	1920
49.88	2820	1980
49.9	3340	1830
49.92	3400	1950
49.94	3270	1860
49.96	3180	2210
[truncated: 1,504 more rows]

## Sheet: Fig. 2b
2θ (degrees)	before reaction	after reaction		2θ (degrees)	Cu #04-0836		2θ (degrees)	Cu2P2O7 #97-015-7107
10	1020	1270		43.297	100		17.443	7.5
10.02	1040	1360		50.433	46		17.767	5.2
10.04	1130	1350		74.13	20		20.522	15.6
10.06	1170	1130		89.931	17		21.847	0.1
10.08	1200	1360		95.139	5		22.483	1.1
10.1	1070	1260		116.918	3		23.24	6.9
10.12	1100	1440		136.507	9		24.172	1.9
10.14	1100	1430		144.714	8		27.393	3.4
10.16	1190	1140					28.233	100
10.18	1070	1380					30.149	81.3
10.2	1130	1460					30.431	41.8
10.22	1150	1360					31.385	4.3
10.24	1200	1320					34.055	2.7
10.26	1250	1350					35.308	17.8
10.28	1230	1330					35.867	19.3
10.3	1260	1280					35.981	1.3
10.32	1120	1360					36.034	0.9
10.34	1210	1400					38.243	<1
10.36	1070	1220					38.706	0.2
10.38	1290	1300					39.174	1.6
10.4	940	1480					39.477	0.9
10.42	1090	1170					39.758	0.3
10.44	1080	1280					39.845	1.7
10.46	1080	1490					40.695	0.1
10.48	1230	1430					40.819	2.1
10.5	1340	1340					40.856	0.5
10.52	1140	1500					41.304	10.7
10.54	1150	1420					41.646	11.6
10.56	1290	1430					41.742	3
10.58	1190	1360					43.134	7.1
10.6	1230	1370					44.06	24.4
10.62	1220	1380					44.409	3.4
10.64	1190	1500					44.542	0.8
10.66	1270	1500					44.761	<1
10.68	1110	1430					45.824	0.3
10.7	1220	1340					45.896	9.6
10.72	1290	1320					47.511	17.9
10.74	1090	1280					47.598	3.1
10.76	1250	1400					47.823	0.8
10.78	1310	1590					49.513	2.7
10.8	1180	1460					49.777	0.1
10.82	1180	1120					49.944	0.1
10.84	1130	1190					51.086	0.5
10.86	1010	1120					51.309	0.2
10.88	1180	1410					52.182	8.4
10.9	1050	1220					52.19	0.5
10.92	1230	1350					52.214	0.6
10.94	1290	1560					52.585	10.2
10.96	1190	1400					53.04	0.1
10.98	1090	1480					53.087	<1
11	1040	1490					53.575	1.5
11.02	1270	1440					53.962	0.1
11.04	1190	1640					54.118	10.7
11.06	1380	1500					54.454	0.3
11.08	1170	1280					55.199	0.1
11.1	1090	1470					55.254	0.8
11.12	1120	1230					55.877	0.6
11.14	1260	1490					56.191	0.7
11.16	1080	1410					56.532	3.9
11.18	1220	1290					56.945	2.7
11.2	1620	1400					57.129	0.6
11.22	1290	1340					57.891	0.4
11.24	1220	1170					58.032	4.9
11.26	1220	1280					58.144	<1
11.28	990	1310					58.391	6.1
11.3	1280	1270					58.459	5.6
11.32	930	1540					58.573	0.4
11.34	1320	1240					58.616	7.9
11.36	1150	1540					58.64	1.6
11.38	1200	1340					59.553	1.6
11.4	1310	1540					59.859	2.2
11.42	1260	1250					60.006	18.3
11.44	1290	1380					60.456	0.2
11.46	1140	1560					60.793	4.7
11.48	1160	1260					60.883	<1
11.5	1300	1240					60.885	1.4
11.52	1270	1410					61.019	0.1
11.54	1420	1240					61.281	0.1
11.56	1100	1280					61.337	2.8
11.58	1350	1300					62.11	0.3
11.6	1210	1360					62.613	2.6
11.62	1220	1460					62.641	0.4
11.64	1260	1320					62.685	0.6
11.66	1310	1450					63.109	0.2
11.68	1000	1380					63.323	1.5
11.7	1370	1290					64.041	6.8
11.72	1140	1330					64.447	6
11.74	1130	1380					64.607	1.7
11.76	1260	1380					64.989	<1
11.78	1200	1410					65.496	1.8
11.8	1230	1420					65.582	0.4
11.82	1470	1530					65.973	<1
11.84	1400	1550					66.309	0.3
11.86	1320	1460					67.99	3.6
11.88	1350	1370					68.107	<1
11.9	1240	1480					68.523	0.9
11.92	1040	1590					68.941	1.6
11.94	1440	1520					69.083	1.2
11.96	1450	1300					69.289	5.2
11.98	1170	1480					69.465	0.9
12	1290	1440					69.787	0.5
12.02	1330	1410					69.943	0.1
12.04	1360	1410					70.254	0.1
12.06	1310	1250					70.258	0.3
12.08	1240	1360					70.358	1.3
12.1	1110	1400					70.981	3.2
12.12	1210	1480					71.007	<1
12.14	1170	1420					71.086	9.2
12.16	1570	1640					71.317	2.5
12.18	1360	1350					71.334	0.3
12.2	1190	1670					71.573	<1
12.22	1360	1520					71.583	<1
12.24	1240	1240					71.7	<1
12.26	1300	1370					71.911	0.3
12.28	1410	1450					72.18	1.3
12.3	1430	1450					72.244	0.5
12.32	1460	1310					72.365	1.5
12.34	1330	1410					72.611	3.7
12.36	1200	1650					72.668	2.5
12.38	1230	1610					73.065	2.1
12.4	1370	1420					73.131	0.4
12.42	1260	1490					73.533	<1
12.44	1340	1300					73.666	0.9
12.46	1430	1480					73.868	0.1
12.48	1470	1610					73.998	0.3
12.5	1380	1340					74.35	0.3
12.52	1370	1480					74.68	0.1
12.54	1180	1510					75.288	<1
12.56	1340	1380					75.546	1.1
12.58	1430	1340					75.627	4.1
12.6	1260	1560					76.024	<1
12.62	1650	1440					76.083	<1
12.64	1480	1500					76.203	0.4
12.66	1490	1660					76.299	1.6
12.68	1290	1470					76.302	0.5
12.7	1460	1220					76.427	5.7
12.72	1320	1290					76.496	<1
12.74	1300	1380					77.544	0.3
12.76	1250	1410					77.592	1.6
12.78	1090	1680					77.723	0.4
12.8	1300	1630					77.827	<1
12.82	1250	1300					78.045	0.1
12.84	1180	1520					78.504	<1
12.86	1450	1610					78.618	<1
12.88	1400	1440					78.624	<1
12.9	1290	1500					78.779	1
12.92	1340	1660					78.901	0.2
12.94	1330	1800					78.947	0.3
12.96	1280	1690					79.417	0.2
12.98	1380	1370
13	1300	1330
13.02	1510	1470
13.04	1180	1620
13.06	1250	1460
13.08	1240	1410
13.1	1260	1530
13.12	1300	1390
13.14	1270	1370
13.16	1360	1380
13.18	1350	1370
13.2	1440	1480
13.22	1400	1270
13.24	1480	1620
13.26	1520	1450
13.28	1410	1700
13.3	1380	1590
13.32	1350	1540
13.34	1370	1460
13.36	1200	1410
13.38	1210	1510
13.4	1570	1490
13.42	1300	1170
13.44	1380	1680
13.46	1290	1600
13.48	1530	1460
13.5	1160	1400
13.52	1450	1610
13.54	1330	1620
13.56	1380	1470
13.58	1590	1390
13.6	1550	1470
13.62	1170	1480
13.64	1460	1480
13.66	1450	1470
13.68	1450	1470
13.7	1240	1590
13.72	1360	1550
13.74	1390	1620
13.76	1280	1460
13.78	1530	1580
13.8	1510	1470
13.82	1420	1600
13.84	1260	1540
13.86	1630	1590
13.88	1440	1870
13.9	1380	1710
13.92	1540	1430
13.94	1420	1740
13.96	1280	1700
13.98	1520	1460
14	1070	1570
14.02	1560	1550
14.04	1560	1330
14.06	1530	1580
14.08	1390	1530
14.1	1460	1620
14.12	1410	1690
14.14	1350	1600
14.16	1300	1700
14.18	1560	1340
14.2	1370	1550
14.22	1430	1520
14.24	1340	1920
14.26	1480	1520
14.28	1250	1640
14.3	1570	1730
14.32	1520	1690
14.34	1550	1620
14.36	1470	1840
14.38	1360	1640
14.4	1520	1550
14.42	1550	1650
14.44	1480	1510
14.46	1530	1790
14.48	1690	1710
14.5	1490	1530
14.52	1630	1950
14.54	1550	1520
14.56	1440	1620
14.58	1390	1670
14.6	1770	1620
14.62	1500	1630
14.64	1500	1820
14.66	1450	1810
14.68	1720	1850
14.7	1540	1610
14.72	1510	1510
14.74	1470	1710
14.76	1420	1820
14.78	1750	1800
14.8	1490	1640
14.82	1620	1690
14.84	1480	1750
14.86	1490	1620
14.88	1340	1640
14.9	1590	1570
14.92	1530	1900
14.94	1650	1650
14.96	1640	1780
14.98	1570	1650
15	1450	1610
15.02	1470	1710
15.04	1780	1500
15.06	1680	1780
15.08	1490	1610
15.1	1680	1870
15.12	1460	1690
15.14	1520	1750
15.16	1680	1840
15.18	1620	1630
15.2	1560	1580
15.22	1700	1800
15.24	1630	1780
15.26	1480	1810
15.28	1460	1800
15.3	1720	1620
15.32	1650	1500
15.34	1530	1890
15.36	1630	1660
15.38	1400	2040
15.4	1460	1870
15.42	1380	1610
15.44	1510	1620
15.46	1270	1870
15.48	1580	1830
15.5	1560	1850
15.52	1550	1680
15.54	1500	1660
15.56	1450	1850
15.58	1520	1540
15.6	1730	1870
15.62	1530	1690
15.64	1630	1840
15.66	1460	1800
15.68	1580	1600
15.7	1470	1680
15.72	1510	1840
15.74	1750	1750
15.76	1580	1600
15.78	1660	1720
15.8	1390	1750
15.82	1320	2090
15.84	1730	1860
15.86	1510	2090
15.88	1570	1640
15.9	1470	1870
15.92	1740	2010
15.94	1670	2130
15.96	1580	1870
15.98	1700	1700
16	1820	2020
16.02	1560	1840
16.04	1740	1560
16.06	1530	1730
16.08	1810	1890
16.1	1780	1860
16.12	1620	1860
16.14	1790	1950
16.16	1600	1880
16.18	1720	2020
16.2	1740	2000
16.22	1690	1780
16.24	1650	1740
16.26	1530	1700
16.28	1630	1770
16.3	1880	1720
16.32	1550	2140
16.34	1640	1960
16.36	1690	1720
16.38	1730	1720
16.4	1630	2030
16.42	1430	1900
16.44	1450	1690
16.46	1580	1740
16.48	1810	1860
16.5	1930	1730
16.52	1750	1910
16.54	1580	2240
16.56	1590	1990
16.58	1820	1840
16.6	1560	1900
16.62	1510	2040
16.64	1520	2380
16.66	1600	1820
16.68	1550	1820
16.7	1560	1910
16.72	1480	1940
16.74	1570	1940
16.76	1690	1850
16.78	1700	1880
16.8	1580	1880
16.82	1710	2040
16.84	1820	2110
16.86	1620	2250
16.88	1500	1960
16.9	1570	1850
16.92	1930	1840
16.94	1740	1910
16.96	1650	1860
16.98	1710	2060
17	1660	1950
17.02	1770	2070
17.04	1740	2090
17.06	2030	2030
17.08	1660	1730
17.1	1770	1900
17.12	1750	1970
17.14	2050	2010
17.16	2100	1880
17.18	1670	1870
17.2	1860	2220
17.22	1950	2190
17.24	1940	2040
17.26	1780	2110
17.28	1730	2250
17.3	2130	2180
17.32	2190	2620
17.34	1920	2090
17.36	2000	2190
17.38	2080	2210
17.4	2090	2290
17.42	2170	2500
17.44	2170	2070
17.46	2190	2060
17.48	1930	2240
17.5	2020	2550
17.52	1780	2380
17.54	1840	2140
17.56	2010	2370
17.58	2060	2430
17.6	1980	1990
17.62	1990	2380
17.64	1780	2220
17.66	2120	2430
17.68	2300	2200
17.7	2110	2550
17.72	2180	2060
17.74	2050	2570
17.76	2080	2790
17.78	1960	2390
17.8	2000	2510
17.82	2010	2430
17.84	1780	2120
17.86	2370	2510
17.88	1920	2640
17.9	1970	2670
17.92	1780	2770
17.94	1940	2600
17.96	2000	2850
17.98	1860	2700
18	1840	2570
18.02	1990	2660
18.04	1830	2800
18.06	1990	2680
18.08	1870	2600
18.1	1540	2570
18.12	1870	2790
18.14	1870	2840
18.16	1680	2350
18.18	1840	2350
18.2	1930	2430
18.22	2070	2380
18.24	1810	2550
18.26	1860	2180
18.28	1860	2300
18.3	1730	2500
18.32	1840	2050
18.34	1840	2240
18.36	2000	2290
18.38	1830	2320
18.4	1660	2220
18.42	1860	2070
18.44	1950	2350
18.46	1660	2070
18.48	1880	2250
18.5	2100	2350
18.52	1680	2030
18.54	1810	2250
18.56	1840	1950
18.58	1960	2150
18.6	1800	1970
18.62	1850	2200
18.64	1940	2080
18.66	2050	2350
18.68	1850	2140
18.7	1960	2160
18.72	1930	2390
18.74	1720	1950
18.76	1990	2120
18.78	1940	2200
18.8	2140	2220
18.82	1730	2100
18.84	1680	2040
18.86	2030	2250
18.88	1870	2300
18.9	1940	2090
18.92	2140	2170
18.94	2070	2460
18.96	1910	2020
18.98	2130	1880
19	2030	2100
19.02	1900	1970
19.04	1970	2190
19.06	1740	2250
19.08	1910	2040
19.1	1870	1970
19.12	2070	2290
19.14	1800	2240
19.16	2130	2220
19.18	1760	2160
19.2	2180	2290
19.22	1970	2030
19.24	1930	2400
19.26	1970	2320
19.28	2020	2160
19.3	1670	2220
19.32	1720	1920
19.34	2130	2170
19.36	1980	2220
19.38	1760	2490
19.4	2010	2050
19.42	1920	2440
19.44	2010	2190
19.46	2230	2080
19.48	1870	2270
19.5	2090	2200
19.52	1820	2460
19.54	1840	2100
19.56	2000	2130
19.58	1880	2180
19.6	1860	2150
19.62	2080	2320
19.64	2050	2620
19.66	1940	2350
19.68	2000	2420
19.7	2000	2270
19.72	1920	2250
19.74	1920	2250
19.76	1930	2450
19.78	2230	2490
19.8	2200	2170
19.82	1690	2470
19.84	1990	2410
19.86	2050	2080
19.88	2060	2420
19.9	2170	2500
19.92	2230	2350
19.94	2040	2500
19.96	1980	2750
19.98	2090	2560
20	2220	2270
20.02	2230	2550
20.04	2070	2400
20.06	2200	2060
20.08	2160	2290
20.1	2050	2360
20.12	2090	2120
20.14	1990	2240
20.16	2050	2410
20.18	2100	2680
20.2	2030	2710
20.22	2440	2420
20.24	2220	2630
20.26	2300	2630
20.28	2410	2580
20.3	2230	2310
20.32	2440	2640
20.34	2520	2470
20.36	2360	2880
20.38	2880	2490
20.4	2740	2790
20.42	2560	2610
20.44	2690	2370
20.46	2720	2760
20.48	2730	2620
20.5	3000	2690
20.52	2740	2910
20.54	2990	2630
20.56	2870	2510
20.58	2800	2810
20.6	2690	2680
20.62	2710	2890
20.64	2570	2710
20.66	2450	2530
20.68	2390	2390
20.7	2270	2820
20.72	2370	2910
20.74	2250	2830
20.76	2230	2580
20.78	2190	2760
20.8	2400	2870
20.82	2220	2950
20.84	2190	2590
20.86	2210	2700
20.88	2010	2430
20.9	1970	3010
20.92	2080	2810
20.94	2380	2820
20.96	2140	2770
20.98	2140	2640
21	2140	2880
21.02	2380	2730
21.04	1780	2790
21.06	2120	2630
21.08	2200	2790
21.1	2090	2670
21.12	2120	2680
21.14	2240	2980
21.16	2110	2920
21.18	2110	2720
21.2	2120	2850
21.22	2110	3040
21.24	2010	2810
21.26	1880	3120
21.28	2270	2610
21.3	1940	2900
21.32	2200	3080
21.34	2150	2870
21.36	2220	2710
21.38	2120	2740
21.4	2310	2520
21.42	2090	2930
21.44	2350	2960
21.46	1930	3030
21.48	2390	2590
21.5	2630	2930
21.52	2340	3230
21.54	2610	2990
21.56	2310	3040
21.58	2440	2950
21.6	2470	3080
21.62	2460	2720
21.64	2510	2990
21.66	2730	3340
21.68	2990	3130
21.7	2800	2810
21.72	2800	2660
21.74	2810	3010
21.76	2510	3090
21.78	2410	2970
21.8	2400	2990
21.82	2620	3190
21.84	2470	3170
21.86	2100	3040
21.88	2350	3060
21.9	2330	3070
21.92	2110	3160
21.94	2210	3040
21.96	2170	2980
21.98	2320	2950
22	1910	3130
22.02	2120	3150
22.04	2020	3070
22.06	2310	3300
22.08	2130	3300
22.1	2160	3380
22.12	1910	3510
22.14	2480	3220
22.16	2210	3400
22.18	2050	3240
22.2	2240	2780
22.22	2240	3340
22.24	2090	3290
22.26	2160	3330
22.28	2390	3620
22.3	2210	3420
22.32	1980	3580
22.34	2060	3120
22.36	2420	3210
22.38	1940	3250
22.4	2370	3410
22.42	2310	3160
22.44	2230	3490
22.46	2030	3450
22.48	2530	3700
22.5	2160	3410
22.52	2340	3650
22.54	2290	3460
22.56	2320	3380
22.58	2210	3460
22.6	2350	3480
22.62	2120	3730
22.64	2210	3700
22.66	2390	4110
22.68	2450	3290
22.7	2170	3590
22.72	2070	3770
22.74	2290	4180
22.76	2290	3680
22.78	2220	3510
22.8	2570	3640
22.82	2260	3930
22.84	2170	3860
22.86	2190	3550
22.88	2120	3670
22.9	2750	3780
22.92	2460	3500
22.94	2070	3700
22.96	2160	3560
22.98	2300	3810
23	2100	3930
23.02	2310	4150
23.04	2400	4210
23.06	2430	3660
23.08	2450	4220
23.1	2290	4110
23.12	2750	3760
23.14	2670	4200
23.16	2650	4070
23.18	2580	4230
23.2	2820	4130
23.22	2320	4060
23.24	2670	4010
23.26	2150	4320
23.28	2630	4190
23.3	2830	3790
23.32	2660	4270
23.34	2670	4540
23.36	2750	4250
23.38	2560	4400
23.4	2470	4000
23.42	2510	4370
23.44	2380	4530
23.46	1990	3850
23.48	2250	4340
23.5	2410	4420
23.52	2470	3980
23.54	2370	4300
23.56	2470	4390
23.58	2530	4340
23.6	2370	4270
23.62	2100	4210
23.64	2430	4230
23.66	2320	4540
23.68	2400	4630
23.7	2290	4410
23.72	2440	4500
23.74	2740	4620
23.76	2570	4680
23.78	2700	4070
23.8	2530	4660
23.82	2510	4600
23.84	2440	4190
23.86	2820	4820
23.88	2580	4710
23.9	2520	4630
23.92	2580	4760
23.94	2800	4900
23.96	2570	4520
23.98	2840	4790
24	2460	4630
24.02	2540	4810
24.04	3080	4920
24.06	2730	4810
24.08	2920	5110
24.1	2630	4750
24.12	2780	4700
24.14	2930	4800
24.16	2360	4660
24.18	2470	4750
24.2	2380	4920
24.22	2490	5490
24.24	2460	4450
24.26	2360	5160
24.28	2780	4970
24.3	2520	4660
24.32	2020	5490
24.34	2490	5070
24.36	2180	5120
24.38	2370	5160
24.4	2510	5210
24.42	2460	5270
24.44	2230	5110
24.46	2430	5320
24.48	2150	5560
24.5	2620	4950
24.52	2510	5220
24.54	2600	5160
24.56	2180	5500
24.58	2160	5220
24.6	2170	5290
24.62	2240	5890
24.64	2300	5510
24.66	2220	5190
24.68	2330	5600
24.7	2350	5270
24.72	2370	5330
24.74	2340	5320
24.76	2170	5410
24.78	2640	5730
24.8	2240	5710
24.82	2260	5450
24.84	2130	5600
24.86	2390	5440
24.88	2220	6090
24.9	2160	5400
24.92	2510	5370
24.94	2000	6000
24.96	2200	5910
24.98	2430	5930
25	2400	5580
25.02	2620	5420
25.04	2240	5930
25.06	2460	5630
25.08	2540	5420
25.1	2380	5650
25.12	2360	6140
25.14	2280	5520
25.16	2300	5700
25.18	2210	6160
25.2	2490	5700
25.22	2150	5970
25.24	2490	5790
25.26	2350	5600
25.28	2500	5830
25.3	2620	5680
25.32	2460	5640
25.34	2300	6230
25.36	2570	5760
25.38	2500	5640
25.4	2270	5460
25.42	2290	5890
25.44	2300	5850
25.46	2270	5920
25.48	2850	5960
25.5	2350	5590
25.52	2480	5850
25.54	2300	6350
25.56	2220	5870
25.58	2290	6110
25.6	2400	6050
25.62	2080	5580
25.64	2670	5780
25.66	2230	5620
25.68	2400	5930
25.7	2250	5600
25.72	2370	6090
25.74	2550	5850
25.76	2340	5790
25.78	2640	5560
25.8	2540	6310
25.82	2460	6070
25.84	2250	5740
25.86	2710	5690
25.88	2220	5970
25.9	2410	5970
25.92	2270	5880
25.94	2440	5500
25.96	2250	5660
25.98	2430	5570
26	2350	5600
26.02	2170	5760
26.04	2550	5240
26.06	2350	5790
26.08	2450	5260
26.1	2120	6220
26.12	2490	5530
26.14	2160	5660
26.16	2430	5170
26.18	2270	5150
26.2	2270	5580
26.22	2480	5870
26.24	2260	5700
26.26	2170	5490
26.28	2220	5980
26.3	2470	5820
26.32	2340	5700
26.34	2240	5560
26.36	2490	5020
26.38	2340	5600
26.4	2460	5370
26.42	2290	5260
26.44	2180	5340
26.46	2290	5260
26.48	2460	5380
26.5	2430	5140
26.52	2490	5380
26.54	2200	5310
26.56	2230	5370
26.58	2450	5060
26.6	2560	5180
26.62	2510	5290
26.64	2320	4910
26.66	2100	5000
26.68	2460	5310
26.7	2380	5310
26.72	2430	5470
26.74	2400	4810
26.76	2780	5120
26.78	2170	5180
26.8	2650	4880
26.82	2240	5100
26.84	2560	4910
26.86	2390	4970
26.88	2460	5280
26.9	2370	4700
26.92	2580	4800
26.94	2600	4860
26.96	2520	4740
26.98	2370	4590
27	2530	4720
27.02	2520	4610
27.04	2560	4570
27.06	2470	4680
27.08	2440	4800
27.1	2540	4530
27.12	2350	4840
27.14	2420	4270
27.16	2470	4660
27.18	2470	4730
27.2	2590	4540
27.22	2660	4320
27.24	2330	4230
27.26	2550	4090
27.28	2540	4360
27.3	2430	3960
27.32	2570	4640
27.34	2800	4290
27.36	2850	4510
27.38	2620	4020
27.4	2690	4370
27.42	2660	4200
27.44	2640	4060
27.46	2950	3920
27.48	2770	4130
27.5	2710	3730
27.52	2900	4290
27.54	2720	4480
27.56	2850	4090
27.58	2780	4190
27.6	3330	3760
27.62	2920	4040
27.64	3180	3630
27.66	3020	3810
27.68	3090	4230
27.7	2780	4020
27.72	3160	4310
27.74	3000	3950
27.76	3000	4170
27.78	3150	3640
27.8	3300	4340
27.82	3210	4170
27.84	3320	3850
27.86	3450	4250
27.88	3360	3910
27.9	3690	3830
27.92	3750	4020
27.94	3860	3730
27.96	4480	3680
27.98	4610	3880
28	4310	3790
28.02	4610	4180
28.04	5300	4060
28.06	5440	4400
28.08	6040	4120
28.1	6130	4450
28.12	6510	4340
28.14	7360	4780
28.16	7760	4750
28.18	8000	4920
28.2	8550	5330
28.22	8020	5500
28.24	8460	5640
28.26	9090	6000
28.28	9210	6020
28.3	9650	5770
28.32	8920	5190
28.34	8360	5270
28.36	8350	5640
28.38	7960	5200
28.4	7740	4850
28.42	7010	4880
28.44	6840	4710
28.46	5970	4420
28.48	6010	4080
28.5	5380	4070
28.52	5210	3590
28.54	5000	3960
28.56	4250	3440
28.58	4490	3400
28.6	4060	3600
28.62	3930	3530
28.64	3740	3290
28.66	3670	3380
28.68	3260	3370
28.7	3200	2830
28.72	3480	3330
28.74	3030	3330
28.76	3450	3200
28.78	3950	3070
28.8	3580	3260
28.82	3480	3040
28.84	3600	2980
28.86	3520	3050
28.88	3130	3340
28.9	3400	2900
28.92	3990	3080
28.94	3540	2940
28.96	4310	2710
28.98	3510	3100
29	4110	3140
29.02	3830	3140
29.04	3990	2810
29.06	3940	3220
29.08	3350	2980
29.1	3580	3180
29.12	3500	2790
29.14	2990	2580
29.16	3120	3090
29.18	3090	2560
29.2	2690	2650
29.22	3080	3230
29.24	3220	2770
29.26	2610	2680
29.28	2960	2880
29.3	2700	3200
29.32	2770	3240
29.34	2870	2800
29.36	2630	2860
29.38	2910	2930
29.4	2670	3040
29.42	2720	2710
29.44	2860	2860
29.46	2830	2750
29.48	2870	2890
29.5	2920	2820
29.52	2710	2870
29.54	3130	2890
29.56	3040	2820
29.58	2780	2790
29.6	2690	2820
29.62	3170	2810
29.64	3220	2720
29.66	2830	3000
29.68	3140	2900
29.7	3280	2910
29.72	3310	2890
29.74	3230	2760
29.76	3050	2730
29.78	3280	2620
29.8	3600	3060
29.82	3650	2570
29.84	3740	2810
29.86	3590	2740
29.88	4160	2910
29.9	4320	2570
29.92	4690	3240
29.94	4870	2740
29.96	5800	3220
29.98	5780	2870
30	6700	3160
30.02	6740	3110
30.04	7530	3300
30.06	8280	3650
30.08	9130	3950
30.1	9760	3650
30.12	10290	4490
30.14	10400	4280
30.16	11680	4510
30.18	11330	4700
30.2	11980	4960
30.22	11490	4910
30.24	11300	4720
30.26	10680	4710
30.28	10050	4080
30.3	9900	3760
30.32	9740	3980
30.34	9660	3550
30.36	9630	4150
30.38	9560	3260
30.4	9410	3720
30.42	9620	4090
30.44	9690	3390
30.46	9860	3540
30.48	9200	4700
30.5	9500	3980
30.52	8590	3830
30.54	7700	3470
30.56	7590	3710
30.58	6590	3290
30.6	5700	3400
30.62	5130	2750
30.64	4850	3000
30.66	4530	2630
30.68	4510	2690
30.7	3860	2790
30.72	3500	2700
30.74	3530	2510
30.76	3590	2480
30.78	3450	2520
30.8	2900	2360
30.82	3160	2610
30.84	3150	2600
30.86	2870	2330
30.88	2930	2240
30.9	3000	2570
30.92	3040	2350
30.94	2800	2500
30.96	2710	2540
30.98	2670	2540
31	2780	2360
31.02	2820	2630
31.04	2930	2520
31.06	2610	2280
31.08	2680	2320
31.1	2940	2270
31.12	2590	2690
31.14	2870	2380
31.16	2900	2240
31.18	2910	2510
31.2	2690	2310
31.22	2940	2250
31.24	2460	2660
31.26	2860	2220
31.28	2730	2540
31.3	2980	2150
31.32	3050	2220
31.34	2920	2360
31.36	2710	2590
31.38	2550	2300
31.4	2690	2680
31.42	2630	2500
31.44	2880	2780
31.46	3270	2560
31.48	2810	2330
31.5	2790	2480
31.52	2880	2440
31.54	2790	2530
31.56	2760	2570
31.58	2650	2450
31.6	2800	2480
31.62	2820	2420
31.64	2720	2210
31.66	2490	2380
31.68	2550	2560
31.7	2620	2290
31.72	2540	2290
31.74	2640	2230
31.76	2600	2370
31.78	2730	2320
31.8	2670	2060
31.82	2620	2340
31.84	2790	2260
31.86	2680	2330
31.88	2630	2300
31.9	2760	2260
31.92	2980	2420
31.94	2930	2630
31.96	2930	2020
31.98	3060	2310
32	3050	2150
32.02	3240	2250
32.04	3580	2270
32.06	3390	2530
32.08	3270	2370
32.1	3630	2280
32.12	3670	2030
32.14	3810	2260
32.16	4230	2460
32.18	4120	2310
32.2	3930	2160
32.22	3760	2370
32.24	3610	2330
32.26	3570	2400
32.28	3260	2490
32.3	3280	2320
32.32	3140	2170
32.34	2850	2130
32.36	3030	2270
32.38	2920	2230
32.4	2850	2240
32.42	2710	2050
32.44	2720	2280
32.46	2960	2340
32.48	2650	2150
32.5	2690	2070
32.52	2710	2270
32.54	2700	2170
32.56	2460	2150
32.58	2560	2290
32.6	2520	2210
32.62	2410	2230
32.64	2700	2440
32.66	2360	2650
32.68	2780	2130
32.7	2650	1930
32.72	2600	2290
32.74	2650	2150
32.76	2590	2410
32.78	2650	1930
32.8	3030	2200
32.82	2560	2350
32.84	2720	2210
32.86	2610	2220
32.88	2820	2460
32.9	2560	2070
32.92	2690	2390
32.94	2530	2280
32.96	2610	2020
32.98	2770	2120
33	2650	2150
33.02	2920	2050
33.04	2560	1980
33.06	2350	2260
33.08	2770	2060
33.1	2760	2020
33.12	2610	2190
33.14	2500	2170
33.16	2610	2090
33.18	2620	2270
33.2	2700	1990
33.22	2400	1840
33.24	2670	2330
33.26	2470	2160
33.28	2610	2300
33.3	2580	2000
33.32	2820	2070
33.34	2670	2280
33.36	2780	2270
33.38	2620	1890
33.4	2840	2400
33.42	2790	1960
33.44	2640	1900
33.46	2650	2180
33.48	2980	2230
33.5	2780	1990
33.52	2830	2180
33.54	2930	2110
33.56	3060	2390
33.58	2940	2360
33.6	3260	2260
33.62	2940	2360
33.64	2910	1920
33.66	3030	2070
33.68	2880	2160
33.7	3130	2570
33.72	3040	1970
33.74	2810	2060
33.76	2980	2110
33.78	3020	2310
33.8	2930	2140
33.82	2860	2150
33.84	2510	2270
33.86	2600	1960
33.88	2790	2210
33.9	2850	1980
33.92	2630	2060
33.94	2610	2010
33.96	2510	1770
33.98	2930	2150
34	2790	2030
34.02	2900	2060
34.04	2850	2330
34.06	2520	2080
34.08	2630	1990
34.1	2650	1840
34.12	2460	1960
34.14	2590	2050
34.16	2850	1980
34.18	2870	1840
34.2	2510	2060
34.22	2980	1990
34.24	2430	2060
34.26	2820	2040
34.28	2920	2090
34.3	2960	2240
34.32	2930	2010
34.34	2910	2000
34.36	2810	2030
34.38	2700	1930
34.4	2580	2160
34.42	2890	2230
34.44	2890	2010
34.46	2650	2140
34.48	2920	2460
34.5	2810	2360
34.52	2900	1990
34.54	2550	1890
34.56	2870	1920
34.58	2610	1920
34.6	2910	2090
34.62	2850	2120
34.64	2770	2380
34.66	2630	1950
34.68	2950	2410
34.7	3140	2270
34.72	3240	2330
34.74	3870	1870
34.76	3410	2130
34.78	3560	2050
34.8	3820	2300
34.82	3650	2250
34.84	3680	1950
34.86	3710	2180
34.88	3560	2310
34.9	3490	2180
34.92	3540	2030
34.94	3490	2250
34.96	3540	1940
34.98	3320	2150
35	3370	1980
35.02	3260	1940
35.04	3000	2130
35.06	3270	2110
35.08	3300	2140
35.1	3250	2180
35.12	3290	1820
35.14	3650	2310
35.16	3590	2380
35.18	3800	1990
35.2	4040	2480
35.22	3830	2040
35.24	3670	2240
35.26	4110	2470
35.28	4340	2530
35.3	4580	2380
35.32	4770	2600
35.34	4490	2410
35.36	4190	2430
35.38	4760	2720
35.4	4110	2510
35.42	4730	2990
35.44	4270	2380
35.46	4490	2250
35.48	4200	2390
35.5	3860	2480
35.52	3740	2400
35.54	3980	2200
35.56	3500	2220
35.58	3270	1980
35.6	3380	2320
35.62	3810	2160
35.64	3470	2320
35.66	3370	2310
35.68	3640	2050
35.7	3770	2380
35.72	3420	2120
35.74	3480	2080
35.76	3940	2430
35.78	3810	2150
35.8	4000	2330
35.82	4090	2500
35.84	4610	2600
35.86	4760	2430
35.88	4370	2470
35.9	4640	2080
35.92	4910	2650
35.94	4920	2590
35.96	4430	2260
35.98	4410	2570
36	3940	1970
36.02	3780	2220
36.04	4010	2660
36.06	3650	2240
36.08	3620	2090
36.1	3500	2160
36.12	3260	2330
36.14	3690	2180
36.16	3160	2240
36.18	3100	2360
36.2	2970	2000
36.22	2840	2140
36.24	2930	2240
36.26	2860	2010
36.28	2760	2020
36.3	2620	2080
36.32	2880	1980
36.34	2800	2040
36.36	2610	1810
36.38	2600	1960
36.4	2530	2010
36.42	2550	2160
36.44	2540	2080
36.46	3080	2440
36.48	2670	1950
36.5	2630	2100
36.52	2620	2170
36.54	2800	1900
36.56	2840	1970
36.58	2700	2140
36.6	2790	1890
36.62	2840	2120
36.64	2500	1960
36.66	2700	2150
36.68	2910	2150
36.7	2730	2120
36.72	2650	2200
36.74	2670	2210
36.76	2750	1940
36.78	2740	1940
36.8	2690	2000
36.82	2400	1980
36.84	2430	2120
36.86	2850	2150
36.88	2620	2150
36.9	2660	2290
36.92	2840	2040
36.94	2370	2050
36.96	2740	2160
36.98	2620	1940
37	2700	1760
37.02	2830	2070
37.04	2590	2020
37.06	2610	2060
37.08	2520	1890
37.1	2830	1860
37.12	2750	2010
37.14	2990	1860
37.16	2870	1940
37.18	2830	2320
37.2	3160	2430
37.22	3240	1920
37.24	3330	2140
37.26	3230	2220
37.28	2940	2000
37.3	3050	1900
37.32	3190	2080
37.34	3180	2370
37.36	3440	2040
37.38	3260	2000
37.4	3060	2190
37.42	3150	1940
37.44	3320	2110
37.46	3090	2020
37.48	3010	2210
37.5	3090	1840
37.52	3130	2150
37.54	3030	2300
37.56	3000	1910
37.58	3090	1930
37.6	3100	2110
37.62	3060	2060
37.64	2920	2240
37.66	2790	1870
37.68	2780	2180
37.7	2600	1940
37.72	2820	2010
37.74	2680	1850
37.76	2880	2040
37.78	2770	1990
37.8	2830	1900
37.82	2430	1830
37.84	2560	2160
37.86	2520	1870
37.88	2930	1910
37.9	2720	2010
37.92	2670	1860
37.94	2590	2040
37.96	3160	1980
37.98	2650	2080
38	2770	2020
38.02	2670	1770
38.04	2600	1900
38.06	2320	1930
38.08	2660	1890
38.1	2720	1980
38.12	2670	1830
38.14	2780	1840
38.16	3030	1790
38.18	2860	2290
38.2	2790	1970
38.22	2560	1960
38.24	3210	2050
38.26	2780	1940
38.28	3090	2060
38.3	3080	2020
38.32	3470	2030
38.34	3140	2010
38.36	2820	1870
38.38	2970	1990
38.4	2910	1990
38.42	2630	1740
38.44	3270	1930
38.46	2900	2060
38.48	2780	2100
38.5	2780	2150
38.52	2960	1680
38.54	2700	1820
38.56	2880	2010
38.58	3040	2060
38.6	2650	2090
38.62	2660	1830
38.64	2800	2220
38.66	2320	1960
38.68	2960	1930
38.7	2940	1980
38.72	2840	2090
38.74	2750	1940
38.76	3090	1980
38.78	2740	1640
38.8	3000	1960
38.82	2880	1920
38.84	2870	1930
38.86	2480	1740
38.88	3010	1800
38.9	2770	1640
38.92	2650	1810
38.94	2850	2010
38.96	2520	2150
38.98	2920	1820
39	2520	1950
39.02	2770	1930
39.04	2560	1870
39.06	2890	1930
39.08	2850	2070
39.1	2850	1870
39.12	3000	2140
39.14	3150	1890
39.16	2770	1960
39.18	2680	2010
39.2	3090	2140
39.22	2870	1830
39.24	3140	2160
39.26	3150	1840
39.28	3030	1940
39.3	2730	1950
39.32	2950	1920
39.34	2930	2090
39.36	2920	2200
39.38	2800	2100
39.4	2690	1980
39.42	2890	2100
39.44	2870	1790
39.46	2700	1910
39.48	2630	1680
39.5	2430	1800
39.52	3100	2090
39.54	3000	1930
39.56	2750	2200
39.58	2420	1810
39.6	2810	2030
39.62	2720	1990
39.64	2610	2080
39.66	2640	2270
39.68	2700	1960
39.7	2920	2200
39.72	2740	1890
39.74	2770	1770
39.76	2690	1980
39.78	2720	1930
39.8	3050	2070
39.82	2920	1970
39.84	2640	1900
39.86	2840	1880
39.88	2890	2120
39.9	3230	2010
39.92	3110	1960
39.94	2950	2050
39.96	2730	2190
39.98	2870	2060
40	3120	1850
40.02	2780	1690
40.04	3020	2210
40.06	2990	1970
40.08	2910	1980
40.1	2750	1910
40.12	2760	1970
40.14	2990	2070
40.16	2360	1930
40.18	2640	2160
40.2	2520	1870
40.22	2540	1880
40.24	2740	2210
40.26	3000	1770
40.28	2720	1800
40.3	2760	2150
40.32	2600	2000
40.34	2750	1840
40.36	2710	1950
40.38	2430	1770
40.4	2620	1980
40.42	2770	1950
40.44	2700	1980
40.46	2770	1950
40.48	2550	1880
40.5	2730	1960
40.52	2790	2020
40.54	2950	2020
40.56	2720	1910
40.58	2740	1840
40.6	2900	2080
40.62	2530	1970
40.64	2860	2030
40.66	2880	1750
40.68	2760	1900
40.7	2920	1980
40.72	2710	1850
40.74	3100	2270
40.76	3120	1900
40.78	2850	1980
40.8	2890	2100
40.82	2670	2010
40.84	2960	2140
40.86	2920	2080
40.88	3170	2080
40.9	2780	1900
40.92	3120	2020
40.94	2880	1760
40.96	3190	2150
40.98	2900	1950
41	2850	2040
41.02	2560	1920
41.04	3070	2210
41.06	2920	2070
41.08	3160	1870
41.1	2930	2220
41.12	3050	1820
41.14	3200	2090
41.16	3280	2110
41.18	3100	1880
41.2	3140	1980
41.22	3380	2120
41.24	3300	1920
41.26	3220	2250
41.28	3440	2270
41.3	3500	2520
41.32	3620	2280
41.34	3500	2550
41.36	3770	2180
41.38	3550	2210
41.4	3760	2230
41.42	3280	2310
41.44	3530	2160
41.46	3340	2320
41.48	3630	2120
41.5	3760	2300
41.52	3700	2310
41.54	3780	2290
41.56	3350	2380
41.58	3670	2410
41.6	3620	2300
41.62	3470	2380
41.64	3520	2390
41.66	4100	2440
41.68	4090	2160
41.7	3660	2260
41.72	3630	2260
41.74	4000	2480
41.76	3580	2210
41.78	3900	2150
41.8	3790	2170
41.82	3430	2100
41.84	3670	2140
41.86	3710	2240
41.88	3130	2260
41.9	3060	1930
41.92	3220	2070
41.94	3210	2320
41.96	3160	2280
41.98	3590	2010
42	3310	1940
42.02	2830	1970
42.04	3070	2240
42.06	3060	2170
42.08	2520	2090
42.1	2890	2020
42.12	2810	2120
42.14	2750	2050
42.16	2940	2350
42.18	2680	2200
42.2	3180	2100
42.22	2910	1950
42.24	2660	2140
42.26	2590	2290
42.28	2800	2090
42.3	2670	2000
42.32	2790	2400
42.34	2820	2060
42.36	2830	2270
42.38	2830	2100
42.4	2940	2100
42.42	2420	2200
42.44	2470	2170
42.46	2730	2140
42.48	2830	2430
42.5	3020	1970
42.52	2680	2110
42.54	2860	2250
42.56	2590	2480
42.58	3060	2000
42.6	2660	1810
42.62	2600	2240
42.64	2770	2390
42.66	2760	2490
42.68	2740	2000
42.7	3020	2290
42.72	2680	2190
42.74	2750	2210
42.76	2710	2100
42.78	2960	1930
42.8	2700	2180
42.82	3050	2100
42.84	2950	2240
42.86	2980	2370
42.88	2930	2250
42.9	2950	2460
42.92	2620	2380
42.94	2930	2530
42.96	2810	2410
42.98	2800	2290
43	3160	2190
43.02	3040	2630
43.04	2810	2780
43.06	2980	2830
43.08	2910	3140
43.1	2860	2940
43.12	3220	3240
43.14	3400	3650
43.16	3100	3640
43.18	3000	4130
43.2	3320	4170
43.22	3510	4870
43.24	3150	5240
43.26	3330	5750
43.28	3560	5790
43.3	3650	5790
43.32	3370	6320
43.34	3560	6140
43.36	3310	5520
43.38	3480	5170
43.4	3180	4720
43.42	3170	4670
43.44	3210	4280
43.46	3160	3580
43.48	3360	3720
43.5	3450	3420
43.52	2660	3210
43.54	2910	2900
43.56	3040	2730
43.58	2960	2740
43.6	2920	2850
43.62	3150	2390
43.64	3000	2530
43.66	3170	2380
43.68	2730	2510
43.7	3200	2130
43.72	3170	2360
43.74	3000	2100
43.76	2900	2490
43.78	3360	2090
43.8	2940	2370
43.82	2960	2170
43.84	3210	2140
43.86	3370	2110
43.88	3260	2200
43.9	3460	2160
43.92	3550	2190
43.94	3890	2390
43.96	3800	2410
43.98	4220	2190
44	4670	2280
44.02	4640	2440
44.04	4950	2260
44.06	5160	2510
44.08	5120	2530
44.1	5180	2500
44.12	5220	2340
44.14	5090	2480
44.16	5260	2500
44.18	5130	2480
44.2	5300	2680
44.22	5330	2170
44.24	4610	2340
44.26	4600	2470
44.28	4530	2340
44.3	3790	2500
44.32	4080	2150
44.34	3950	2070
44.36	3780	2050
44.38	3780	1990
44.4	3460	2380
44.42	3170	2080
44.44	3180	2130
44.46	3320	1920
44.48	3490	1850
44.5	3100	2330
44.52	3320	2000
44.54	3010	2010
44.56	3390	2180
44.58	3200	2010
44.6	2700	1750
44.62	3020	2150
44.64	3060	2080
44.66	3200	2200
44.68	2980	2150
44.7	2990	2110
44.72	2880	1810
44.74	3020	2110
44.76	3120	1870
44.78	2770	1960
44.8	2790	1880
44.82	2860	2080
44.84	2710	1720
44.86	2840	1870
44.88	2710	1950
44.9	3100	1890
44.92	2920	1940
44.94	2660	1790
44.96	2670	1850
44.98	2610	1850
45	2740	1830
45.02	2860	1950
45.04	2830	1870
45.06	2720	1670
45.08	2790	2040
45.1	2620	1830
45.12	2760	2030
45.14	2690	1840
45.16	2580	1820
45.18	2710	1780
45.2	2790	1820
45.22	3210	1700
45.24	2900	2050
45.26	2930	1840
45.28	2580	1820
45.3	2630	1870
45.32	2620	1930
45.34	2970	2050
45.36	2620	1760
45.38	2470	1900
45.4	2810	1800
45.42	3150	1850
45.44	2740	1880
45.46	2610	1950
45.48	2910	2010
45.5	2820	2030
45.52	2660	1840
45.54	3050	1940
45.56	2850	1760
45.58	2830	1710
45.6	2860	2040
45.62	3110	1990
45.64	2890	1890
45.66	2970	1890
45.68	2970	1750
45.7	3140	1780
45.72	2940	1850
45.74	3180	1960
45.76	3460	1990
45.78	3410	1910
45.8	3150	1980
45.82	3550	2110
45.84	3580	1760
45.86	3660	1780
45.88	3730	1920
45.9	3580	1960
45.92	3460	1870
45.94	3710	1990
45.96	3930	2000
45.98	3830	1880
46	3920	2410
46.02	3850	2240
46.04	3810	2070
46.06	3640	1790
46.08	3690	1830
46.1	3440	1740
46.12	3850	1800
46.14	3010	1830
46.16	3200	1670
46.18	3290	1700
46.2	3580	1850
46.22	3080	1540
46.24	3260	1970
46.26	3240	1950
46.28	3280	1940
46.3	3020	1820
46.32	3060	1500
46.34	2880	1960
46.36	3000	1900
46.38	3030	1840
46.4	3310	1720
46.42	2910	1800
46.44	3120	1770
46.46	2830	1960
46.48	3040	1930
46.5	3180	1780
46.52	3030	1520
46.54	3030	1900
46.56	2940	1560
46.58	2750	1950
46.6	3050	1770
46.62	3200	1740
46.64	2950	2020
46.66	2600	1620
46.68	2850	1800
46.7	2740	1720
46.72	2660	1560
46.74	2940	1800
46.76	2600	1650
46.78	2680	1800
46.8	2940	1740
46.82	2870	1450
46.84	2750	1630
46.86	2830	1530
46.88	2930	1740
46.9	2850	1700
46.92	2720	1910
46.94	3110	1880
46.96	2580	1790
46.98	2730	1840
47	2670	1900
47.02	2630	1820
47.04	2960	1870
47.06	2650	1630
47.08	3080	1760
47.1	2890	1720
47.12	2990	1610
47.14	2960	1860
47.16	3020	1640
47.18	2710	1740
47.2	3040	1710
47.22	2620	1790
47.24	2720	1890
47.26	2900	1600
47.28	3090	1730
47.3	3680	1350
47.32	3270	1870
47.34	3000	2080
47.36	3480	1590
47.38	3250	1800
47.4	3390	1860
47.42	3400	1910
47.44	3580	1950
47.46	3990	1850
47.48	3470	1810
47.5	3830	2300
47.52	4350	1980
47.54	4230	2000
47.56	4420	2150
47.58	4300	2100
47.6	4270	1920
47.62	4750	1970
47.64	4880	2150
47.66	4580	2030
47.68	4050	2060
47.7	4100	1930
47.72	4430	1940
47.74	3750	1840
47.76	3820	1920
47.78	3660	1980
47.8	3390	2140
47.82	3450	2020
47.84	3450	1920
47.86	3740	1780
47.88	3270	1920
47.9	3270	1760
47.92	3340	1650
47.94	3140	1730
47.96	3440	1610
47.98	2970	2040
48	2950	1630
48.02	3050	1580
48.04	2930	1690
48.06	3000	1720
48.08	3070	1630
48.1	2730	1580
48.12	3020	1510
48.14	2930	1780
48.16	3000	1500
48.18	2880	1890
48.2	2730	1530
48.22	2700	1760
48.24	2620	1750
48.26	2400	1400
48.28	2880	1530
48.3	2740	1550
48.32	2610	1490
48.34	3030	1670
48.36	2700	1530
48.38	3000	1400
48.4	2950	1770
48.42	2650	1840
48.44	2840	1700
48.46	2820	1470
48.48	2840	1720
48.5	2820	1460
48.52	2810	1650
48.54	2660	1820
48.56	2660	1400
48.58	2530	1540
48.6	2640	1570
48.62	2780	1540
48.64	2830	1620
48.66	3130	1670
48.68	2680	1730
48.7	2610	1630
48.72	3070	1660
48.74	2780	1670
48.76	2960	1800
48.78	3010	1610
48.8	2590	1650
48.82	2720	1550
48.84	2700	1620
48.86	2620	1610
48.88	2970	1560
48.9	2570	1770
48.92	2670	1520
48.94	2810	1680
48.96	2880	1700
48.98	2670	1610
49	2590	1590
49.02	2690	1390
49.04	2990	1760
49.06	3320	1520
49.08	2440	1830
49.1	2890	1600
49.12	2690	1540
49.14	2740	1870
49.16	3030	1750
49.18	3130	1720
49.2	2990	1480
49.22	2830	1540
49.24	2800	1810
49.26	2740	1970
49.28	2810	1490
49.3	3090	1590
49.32	2990	1490
49.34	2870	1550
49.36	2720	1610
49.38	2840	1650
49.4	3340	1740
49.42	2870	1690
49.44	3100	1670
49.46	2740	1670
49.48	2810	1740
49.5	3200	1760
49.52	2920	1680
49.54	3000	1750
49.56	3230	1750
49.58	2780	1780
49.6	3040	1620
49.62	3060	1710
49.64	3260	1600
49.66	3060	1750
49.68	3230	1660
49.7	2750	1700
49.72	2780	1520
49.74	2790	1660
49.76	2920	1730
49.78	2840	1570
49.8	3170	1780
49.82	2960	1650
49.84	3060	1660
49.86	3040	1760
49.88	3140	1620
49.9	2980	1500
49.92	2860	1560
49.94	3190	1930
49.96	3190	1500
[truncated: 1,504 more rows]

## Sheet: Fig. 3a
Raman shift (cm-1)	10 min	30 min	60 min
200.08	2474.64	2423.08	793.201
203.208	2533.18	2422.4	815.682
206.335	2506.02	2417.07	821.131
209.463	2471.64	2432.95	809.492
212.59	2470.01	2415.05	793.05
215.718	2485.78	2395.18	790.545
218.845	2489.16	2394.49	800.814
221.973	2431.4	2365.47	761.861
225.1	2418.04	2363.52	765.977
228.228	2420.21	2366.54	761.079
231.355	2424	2388.4	758.961
234.483	2428.56	2420.71	766.54
237.61	2459.17	2397.74	764.877
240.738	2477.76	2374.72	766.021
243.865	2471.86	2383.75	770.268
246.993	2471.22	2405.55	776.063
250.12	2488.76	2431.47	769.767
253.248	2507.37	2475	719.423
256.375	2651.4	2544.15	783.695
259.503	2717.57	2602.1	817.18
262.63	2694.22	2602.7	838.785
265.758	2630.66	2563.19	845.86
268.885	2626.59	2559.35	812.176
272.013	2634.18	2500.28	774.663
275.14	2611	2528.08	772.922
278.268	2631.67	2559.36	767.598
281.395	2681.59	2588.42	774.153
284.523	2701.95	2641.69	830.244
287.65	2742.53	2589.9	865.888
290.778	2686.87	2599.47	855.141
293.905	2647.63	2576.28	814.184
297.033	2631.77	2555.69	787.857
300.16	2619.55	2588.3	801.265
303.288	2628.35	2608.07	752.706
306.415	2634.29	2567.53	785.278
309.543	2640.32	2573.55	793.493
312.67	2652.28	2587.89	784.899
315.798	2673.39	2578.45	780.574
318.925	2701.15	2570.13	793.517
322.053	2676.59	2602	784.434
325.18	2686.17	2614.04	772.184
328.308	2683.6	2623.33	769.826
331.435	2658.7	2626.4	774.724
334.563	2640.26	2603.8	772.71
337.69	2654.59	2635.14	800.967
340.818	2674.47	2685.63	797.159
343.945	2686.73	2686.76	784.233
347.073	2678.62	2651.93	771.694
350.2	2651.57	2621.83	764.346
353.328	2665	2606.26	770.317
356.456	2648.39	2632.33	781.687
359.583	2665.45	2632.66	765.166
362.711	2669.34	2619.35	756.632
365.838	2640.93	2612.76	767.838
368.966	2628.03	2626.91	758.459
372.093	2724.86	2706.29	763.296
375.221	2707.8	2686.03	758.294
378.348	2705.25	2658.66	758.183
381.476	2735.64	2663.17	765.907
384.603	2747.22	2696.62	778.073
387.731	2686.41	2723.4	799.608
390.858	2713.96	2702.19	780.648
393.986	2750.41	2708.6	797.193
397.113	2753.14	2743.68	801.122
400.241	2750.49	2784.17	773.549
403.368	2874.14	2792.66	784.258
406.496	2871.04	2841.38	815.511
409.623	2971.15	2913.18	833.38
412.751	3082.39	2996.06	854.398
415.878	3134	3025.68	884.517
419.006	3093.9	2951.03	914.111
422.133	3026.36	2916.84	889.432
425.261	2938.64	2916.06	836.502
428.388	2889.38	2881.88	845.514
431.516	2889.24	2875.12	852.127
434.643	2898.51	2901.76	830.964
437.771	2838.17	2880.28	834.622
440.898	2891.22	2877.43	841.556
444.026	2932.78	2891.61	853.711
447.153	2929.87	2885.79	844.567
450.281	2914.42	2900.1	838.957
453.408	2918.27	2953.9	853.426
456.536	2906.9	2937.27	831.946
459.663	2930.73	2948.05	849.525
462.791	2938.25	2946.24	850.201
465.918	2963.08	2940.96	859.412
469.046	2987.2	2957.57	864.908
472.173	2970.63	3005.02	844.902
475.301	2962.93	2959.01	882.507
478.428	2994.18	2928.68	850.667
481.556	2954.33	2967.58	831.146
484.683	2933.46	2993.22	831.833
487.811	2962.94	2984.36	845.746
490.938	2976.83	2998.3	861.344
494.066	2950.67	2923.17	866.474
497.193	2944.73	2937.84	852.698
500.321	2980.8	2950.16	838.724
503.448	3012.13	2971.4	844.25
506.576	3006.13	3012.19	867.364
509.703	2985.16	3041.07	872.883
512.831	3027.2	3022.59	829.44
515.958	2988.05	3003.44	852.451
519.086	2973.74	3017.54	880.906
522.213	3012.35	3048.85	875.14
525.341	3071.93	3058.02	844.711
528.468	3066.7	3002.9	875.848
531.596	3133.81	3177.13	918.145
534.723	3162.07	3188.82	889.203
537.851	3166.73	3205.61	871.704
540.978	3147.74	3204.74	879.63
544.106	3130.1	3158.34	896.752
547.233	3208.4	3227.38	914.492
550.361	3278.26	3241.03	887.86
553.488	3245.2	3249.76	875.941
556.616	3282.57	3268.96	877.37
559.743	3345.36	3290.05	878.809
562.871	3330.86	3304.99	879.536
565.998	3266.1	3334.46	919.637
569.126	3344.17	3345.17	901.705
572.253	3359.06	3279.01	916.34
575.381	3327.32	3265.74	927.831
578.508	3307.73	3268.98	943.024
581.636	3344.04	3256.18	966.049
584.763	3407.46	3374.65	951.069
587.891	3372.32	3410.24	968.657
591.018	3393.3	3375.02	951.701
594.146	3377.14	3325.1	914.272
597.273	3323.04	3291.17	898.772
600.401	3287.64	3293.06	913.852
603.528	3346.39	3346.2	893.251
606.656	3382.4	3340.66	903.578
609.784	3390.16	3366.6	903.546
612.911	3398.72	3369.4	937.358
616.039	3427.5	3400.21	963.529
619.166	3482.57	3461.32	955.386
622.294	3548.85	3458.36	946.362
625.421	3535.55	3493.55	963.299
628.549	3511.05	3515.2	974.04
631.676	3503.13	3473.28	952.356
634.804	3528.93	3476.24	925.783
637.931	3565.36	3524.01	921.049
641.059	3569.92	3514.64	944.157
644.186	3593.17	3577.35	970.36
647.314	3695.3	3557.88	965.472
650.441	3746.43	3601.26	998.906
653.569	3725.25	3628.15	1026.06
656.696	3668.72	3623.12	1027.3
659.824	3612.93	3614.56	1014.68
662.951	3504.63	3581.88	1012.39
666.079	3527.31	3500.14	974.092
669.206	3475.24	3522.63	943.336
672.334	3472.83	3542.57	955.084
675.461	3498.38	3531.36	964.269
678.589	3512.16	3508.14	942.569
681.716	3536.03	3504.11	935.269
684.844	3488.75	3497.23	954.996
687.971	3453.83	3540.9	953.924
691.099	3519.94	3529.17	979.121
694.226	3577.18	3503.73	993.169
697.354	3570.2	3507.81	978.468
700.481	3548.03	3544.33	959.11
703.609	3627.77	3565.25	990.991
706.736	3634.3	3623.3	983.338
709.864	3601.07	3625.62	963.219
712.991	3623.07	3617.16	991.823
716.119	3648.83	3608.17	1006.73
719.246	3643.38	3608.9	977.726
722.374	3685.2	3650.52	992.911
725.501	3749.32	3723.36	1023.26
728.629	3751.3	3739.3	1006.59
731.756	3781.67	3799.7	1011.16
734.884	3850.09	3813.75	1033.84
738.011	3893.7	3787.51	1054.35
741.139	3854.09	3800.11	1057.15
744.266	3789.95	3874.4	1048.58
747.394	3861.75	3871.15	1033.73
750.521	3896.21	3864.23	1023.55
753.649	3840.83	3855.12	1043.76
756.776	3825.45	3860.27	1057.29
759.904	3862.03	3866.25	1057.19
763.031	3840.05	3851.55	1066.2
766.159	3847.68	3891.88	1031.87
769.286	3799.04	3913.79	1003.79
772.414	3813.6	3912.13	1002.02
775.541	3836.91	3893.45	1024
778.669	3873.45	3865.38	1040.44
781.796	3903.21	3865.83	1039.01
784.924	3865.62	3927.53	1042.22
788.051	3816.52	3870.93	1072.8
791.179	3823.4	3874.81	1012.94
794.306	3871.34	3888.18	1011.74
797.434	3895.97	3896.54	1030.12
800.561	3909.82	3903.49	1044.1
803.689	3931.53	3923.64	1045.76
806.816	3934.49	3969.15	1033.98
809.944	3902.83	4017.32	1026.82
813.071	3975.93	3916.39	1042.2
816.199	3971.75	3910.05	1082.87
819.326	4001.89	3992.99	1086.86
822.454	4048.09	4056.73	1067.74
825.581	4047.88	4049.28	1059.41
828.709	4001.47	4042.92	1063.35
831.836	3988.73	4039.54	1066.95
834.964	3980.54	4022.87	1087.18
838.091	4012.4	4107.82	1082.09
841.219	4041.82	4109.33	1076.15
844.346	4052.36	4091.09	1086.56
847.474	4062.15	4096.8	1086.46
850.601	4100.49	4052.52	1039.61
853.729	4141.3	4155.01	1070.34
856.856	4137.51	4170	1062.58
859.984	4144.08	4144.05	1098.1
863.111	4122.5	4133.66	1097.7
866.239	4102.4	4169.11	1090.81
869.366	4136.6	4222.2	1100.11
872.494	4207.85	4242.5	1101.98
875.622	4120.78	4255.67	1087.32
878.749	4127.47	4181.01	1103.93
881.877	4167.14	4230.39	1102.12
885.004	4227.08	4210.98	1095.77
888.132	4227.09	4234.17	1092.02
891.259	4200.33	4264.54	1104.14
894.387	4214.62	4212.37	1125.53
897.514	4217.75	4201.79	1109.84
900.642	4204.2	4291.29	1095.58
903.769	4232.51	4257.68	1107.39
906.897	4245.68	4321.26	1138.4
910.024	4289.04	4367.11	1152.76
913.152	4326.1	4368.16	1141.38
916.279	4337.48	4386.4	1131.28
919.407	4362.72	4459.44	1148.69
922.534	4366.48	4429.15	1127.68
925.662	4351	4463.84	1172.63
928.789	4365.04	4480.3	1160.07
931.917	4388.51	4458.15	1163.73
935.044	4400.38	4442.74	1183.73
938.172	4420.56	4451.97	1186.31
941.299	4470.63	4467.15	1163.38
944.427	4523.96	4476.73	1163.77
947.554	4589.24	4545.78	1180.55
950.682	4560.9	4636.53	1185.29
953.809	4590.04	4625.62	1242.12
956.937	4676.9	4704.63	1276.28
960.064	4825.38	4802.46	1279.14
963.192	4894.73	4831.51	1289.81
966.319	4790.82	4821.37	1322.17
969.447	4829.57	4851	1305.37
972.574	4924.76	4928.34	1330.59
975.702	4935.01	4865.56	1300.54
978.829	4817.64	4829.58	1306.58
981.957	4750.31	4794.65	1249.31
985.084	4716.28	4763.97	1220.24
988.212	4683.54	4763.73	1245.7
991.339	4702.94	4794.26	1235.8
994.467	4777.12	4795.54	1251.99
997.594	4695.95	4775.58	1215.21
1000.72	4737.92	4825.39	1206.85
1003.85	4770.78	4799.41	1241.39
1006.98	4809.03	4842.91	1257.18
1010.1	4852.63	4868.39	1264.73
1013.23	4916.58	4884.08	1275.41
1016.36	4998.39	4997.3	1277.17
1019.49	4997.71	4998.04	1296.18
1022.61	5088.3	4965.97	1309.56
1025.74	4952.61	5040.31	1288.25
1028.87	4904.49	4982.29	1282
1032	4912.72	5016.43	1254.61
1035.12	4910.66	5016.64	1224.98
1038.25	4910.7	4955.6	1221.91
1041.38	4923.11	4959.99	1236.94
1044.51	4854.82	4977.89	1232.23
1047.63	4955.44	5000.03	1270.4
1050.76	4908.28	4986.75	1258.35
1053.89	4940.57	5004.16	1275.1
1057.02	4902.46	5008.77	1275
1060.14	4898.87	4969.76	1283.2
1063.27	4958.38	5009.89	1304.66
1066.4	5010.59	5118.05	1309.63
1069.53	5017.15	5059.59	1284.61
1072.65	4978.68	5078.41	1291.14
1075.78	4883	5049.68	1274.24
1078.91	5029.32	5077.77	1291.81
1082.04	5013.52	5185.2	1297.65
1085.16	5015.6	5177.87	1300.54
1088.29	5058.04	5170.27	1313.09
1091.42	5082.49	5224.64	1331.58
1094.55	5082.99	5231.91	1348.63
1097.67	5097.81	5205.61	1373.93
1100.8	5268.92	5322.58	1389
1103.93	5537.86	5498.97	1438.89
1107.06	5628.12	5606.9	1484.73
1110.18	5541.37	5632.54	1521.9
1113.31	5400.54	5528.41	1485.92
1116.44	5327.83	5387.81	1426.36
1119.57	5331.54	5332.3	1390.21
1122.69	5320.43	5359.16	1358.84
1125.82	5262.56	5363.09	1371.99
1128.95	5297.35	5447.15	1378.41
1132.08	5291.06	5413.53	1397.87
1135.2	5293.95	5528.84	1395.36
1138.33	5285.9	5557.72	1392.65
1141.46	5281.19	5544.29	1394.49
1144.59	5292.57	5522.32	1401.68
1147.71	5300.46	5509.51	1404.15
1150.84	5302.18	5546.63	1393.81
1153.97	5372.66	5601.03	1395.03
1157.1	5324.6	5589.22	1382.35
1160.22	5347.33	5475.54	1435.44
1163.35	5352.37	5438.89	1398.22
1166.48	5320.93	5525.8	1396.83
1169.61	5355.1	5560.4	1385.3
1172.73	5348.62	5534.51	1381.67
1175.86	5263.21	5534.87	1403.5
1178.99	5253.59	5561.69	1415.73
1182.12	5378.27	5543.19	1414.18
1185.24	5378.69	5628.61	1448.98
1188.37	5391.92	5541.68	1445.33
1191.5	5444.21	5584.46	1429.42
1194.63	5429	5670.61	1390.65
1197.75	5441.39	5668.1	1407.14
1200.88	5435.44	5660.93	1422.91
1204.01	5465.33	5706.12	1419.62
1207.14	5546.38	5741.07	1426.36
1210.26	5538.3	5718	1435.39
1213.39	5555.73	5734.95	1455.35
1216.52	5626.36	5806.61	1514.93
1219.65	5584.84	5870.54	1493.58
1222.77	5593.06	5834.38	1504.14
1225.9	5630.38	5816.83	1456.6
1229.03	5671.65	5885.69	1470.51
1232.16	5661.66	5903.24	1494.65
1235.28	5673.9	5906.71	1505.19
1238.41	5747.78	5983.04	1522.43
1241.54	5719.83	5980.21	1479.79
1244.67	5662.76	6009.37	1460.16
1247.79	5751.06	5984.18	1510.26
1250.92	5784.13	6042.86	1503.13
1254.05	5792.52	6056.43	1473.79
1257.18	5836.15	6047.44	1471.79
1260.3	5861.44	6078.73	1523.94
1263.43	5826.74	6057.88	1534.75
1266.56	5789.28	6028.38	1534.58
1269.69	5799.86	6081.38	1573.86
1272.81	5805.28	6112.46	1547.7
1275.94	5804.46	6093.03	1526.61
1279.07	5874.93	5999.65	1510.67
1282.2	5804.12	6081.07	1515.98
1285.32	5877.77	6096.22	1516.28
1288.45	5800.63	6139.25	1512.3
1291.58	5814.92	6135.41	1526.21
1294.71	5874.29	6140.43	1539.69
1297.83	5904.44	6188.86	1556.41
1300.96	5909.1	6218.99	1572.79
1304.09	5910.79	6192.64	1567.49
1307.22	5959.52	6191.22	1563.77
1310.34	5964.3	6200.84	1556.58
1313.47	5914.56	6195.33	1576.77
1316.6	5978.53	6240.9	1592.26
1319.73	5926.23	6269.46	1589.31
1322.85	5904.63	6254.56	1578.13
1325.98	5957.69	6284.1	1563.09
1329.11	5989.42	6349.56	1574.33
1332.24	5991.99	6324.54	1585.16
1335.36	5986.1	6283.42	1559.48
1338.49	5939.5	6393.15	1547.93
1341.62	5938.53	6383.87	1601.66
1344.75	6038.54	6362.47	1542.32
1347.87	6088.66	6377.02	1589.1
1351	6136.17	6432.19	1584.4
1354.13	6077.75	6414.86	1594.15
1357.26	6085.14	6421.26	1598.36
1360.38	6177.04	6442.79	1616.83
1363.51	6177.68	6499.13	1624.23
1366.64	6152.04	6558.34	1614.81
1369.77	6220.26	6543.34	1615.76
1372.89	6280.12	6465.81	1640.26
1376.02	6235.46	6455.08	1665.11
1379.15	6214.95	6519.37	1656.72
1382.28	6297.58	6528.79	1630.34
1385.4	6176.84	6685.66	1660.94
1388.53	6202.85	6605.94	1618.67
1391.66	6174.76	6592.96	1621.86
1394.79	6235.33	6510.24	1656.07
1397.91	6244.39	6530.64	1650.74
1401.04	6183.62	6592.78	1623.93
1404.17	6153.95	6618.22	1608.68
1407.3	6195.42	6623.8	1602.8
1410.42	6240.6	6611.57	1605.35
1413.55	6223.27	6622.13	1622.76
1416.68	6215.74	6652.48	1626.25
1419.81	6202.42	6604	1615.02
1422.94	6165.98	6607.06	1643.95
1426.06	6258.6	6449.09	1630.86
1429.19	6283.05	6550.54	1631.89
1432.32	6270.95	6529.74	1658.62
1435.45	6259.73	6627.73	1655.1
1438.57	6274.14	6704.17	1638.19
1441.7	6251.59	6701.04	1612.09
1444.83	6239.35	6712.98	1597.91
1447.96	6303.07	6736.23	1639.14
1451.08	6321.39	6744.88	1687.78
1454.21	6360.64	6698.6	1656.46
1457.34	6337.82	6677.71	1651.53
1460.47	6286.65	6661.29	1649.11
1463.59	6401.64	6678.55	1656.81
1466.72	6338.85	6741.26	1660.34
1469.85	6351.87	6768.1	1654.89
1472.98	6324.44	6688.29	1664.03
1476.1	6281.63	6709.94	1641.63
1479.23	6300.16	6734.96	1666.75
1482.36	6315.94	6697.88	1700.37
1485.49	6312.66	6682.54	1676.26
1488.61	6364.05	6686.65	1641.13
1491.74	6396.44	6664.62	1631.48
1494.87	6307.96	6715.99	1651.25
1498	6269.66	6745.43	1654.91
1501.12	6255	6722.68	1686.39
1504.25	6448.88	6816.78	1702.06
1507.38	6427.3	6826.44	1636.13
1510.51	6408.41	6815.88	1664.93
1513.63	6399.01	6861.44	1670.89
1516.76	6372.98	6815.5	1655.06
1519.89	6398.54	6876.56	1649.47
1523.02	6434.74	6879.84	1681.67
1526.14	6453.68	6814.84	1693.62
1529.27	6435.77	6798.14	1682.72
1532.4	6414.73	6805.21	1688.4
1535.53	6485.99	6883.44	1672.83
1538.65	6505.67	6924.04	1697.08
1541.78	6565.1	6848.23	1628.67
1544.91	6473.39	6940.77	1632.49
1548.04	6577.13	6933.6	1688.65
1551.16	6584.84	6918.42	1677.6
1554.29	6404.04	6918.31	1647.79
1557.42	6448.47	6869.25	1683
1560.55	6438.68	6879.71	1668.14
1563.67	6470.29	6904.28	1687.01
1566.8	6482.04	6891.88	1680.95
1569.93	6484	6886.38	1654.02
1573.06	6481.49	6828.97	1641.18
1576.18	6480.99	6800.13	1648.32
1579.31	6489.39	6900.75	1666.95
1582.44	6433.16	6882.3	1666.27
1585.57	6437.05	6804.81	1673.83
1588.69	6480.95	6881.12	1654.93
1591.82	6416.43	6867.42	1622.41
1594.95	6477.38	6866.56	1671.55
1598.08	6475.29	6813.38	1622.72
1601.2	6446.55	6800.16	1643.76
1604.33	6417.81	6896.88	1640.13
1607.46	6322.79	6801.48	1592.21
1610.59	6414.29	6802.89	1608.77
1613.71	6460.06	6899.95	1644.2
1616.84	6418.06	6926.41	1658.77
1619.97	6453.76	6824.48	1658.84
1623.1	6537.95	6778.98	1674.04
1626.22	6503.92	6814.9	1665.74
1629.35	6438.48	6795.62	1643.98
1632.48	6476.68	6805.76	1675.31
1635.61	6427.53	6847.6	1640.83
1638.73	6452.22	6816.59	1624.18
1641.86	6406.48	6783.79	1588.76
1644.99	6402.76	6725.5	1633.76
1648.12	6464.72	6781	1563.81
1651.24	6448.91	6805.95	1606.66
1654.37	6499.95	6862.12	1637.94
1657.5	6445.75	6800.44	1602.73
1660.63	6408.5	6828.83	1628.03
1663.75	6444.53	6826.92	1608.01
1666.88	6427.66	6805.1	1579.95
1670.01	6481.28	6837.12	1597.29
1673.14	6511.07	6875.44	1596.06
1676.26	6512.74	6846.53	1596.61
1679.39	6485.49	6832.2	1622.6
1682.52	6434.5	6853.46	1611.55
1685.65	6457.66	6825.73	1570.18
1688.77	6488.67	6817.01	1575.81
1691.9	6451.53	6876.32	1595.22
1695.03	6450.36	6900.21	1575.95
1698.16	6520.58	6839.04	1621.66
1701.28	6577.06	6850.81	1610.29
1704.41	6492.29	6791.82	1600.55
1707.54	6462.07	6793.62	1627.9
1710.67	6560.4	6814.01	1576.26
1713.79	6463.84	6798.23	1602.56
1716.92	6470.34	6786.9	1618.27
1720.05	6509.26	6810.53	1643.09
1723.18	6554.15	6842.68	1626.75
1726.3	6585.38	6913.08	1628.05
1729.43	6583.85	6924.67	1595.65
1732.56	6575.08	6861.77	1619.05
1735.69	6518.65	6822.26	1633.93
1738.81	6475.25	6850.42	1638.86
1741.94	6452.14	6811.61	1622.97
1745.07	6484	6792.17	1584.44
1748.2	6536.55	6846.17	1592.24
1751.32	6506.75	6807.71	1601.92
1754.45	6528.35	6789.92	1575.89
1757.58	6525.33	6735.86	1573.79
1760.71	6519.69	6758.61	1573.56
1763.83	6488.82	6810.64	1601.25
1766.96	6465.31	6677.61	1603.92
1770.09	6422.71	6642.16	1565.91
1773.22	6382.02	6659.5	1545.18
1776.34	6364.17	6683.66	1559.99
1779.47	6253.29	6566.19	1580.82
1782.6	6340.22	6615.8	1537.2
1785.73	6315.02	6573.12	1541.83
1788.85	6339.76	6586.7	1548.92
1791.98	6311.94	6426.63	1520.14
1795.11	6229.8	6378.54	1492.4
1798.24	6214.75	6338.09	1504.1
1801.36	6253.27	6312.21	1510.13
1804.49	6213	6322.89	1498.85
1807.62	6148.92	6313.5	1490.74
1810.75	6154.92	6284.94	1478.83
1813.87	6180.24	6223.92	1470.68
1817	6119.95	6240.53	1481.3
1820.13	6048.25	6194.99	1456.46
1823.26	6020.78	6075.85	1445.14
1826.38	5989.38	6086.59	1467.64
1829.51	5967.21	6061.65	1451.86
1832.64	5978	6056.92	1444.88
1835.77	5933.4	6035.36	1437.59
1838.89	5897.61	5999.94	1434.19
1842.02	5969.75	5941.85	1407.35
1845.15	5900.35	5843.43	1423.5
1848.28	5902.2	5886.32	1396.26
1851.4	5871.97	5845.53	1402.72
1854.53	5892.21	5852.62	1388.78
1857.66	5813.81	5813.71	1396.21
1860.79	5829	5809.62	1383.04
1863.91	5852.63	5764.41	1382.26
1867.04	5893.04	5784.58	1386.06
1870.17	5835.73	5782.75	1382.85
1873.3	5769.42	5766.06	1365.74
1876.42	5802.2	5722.55	1392.45
1879.55	5816.42	5660.65	1386.18
1882.68	5791.21	5656.66	1372.14
1885.81	5780.33	5593.71	1377.56
1888.93	5786.3	5599.75	1390.6
1892.06	5720.8	5575.85	1382.5
1895.19	5718.93	5495.26	1371.1
1898.32	5738.76	5557.76	1383.1
1901.44	5725.84	5558.01	1369.91
1904.57	5747.79	5549.37	1376.11
1907.7	5750.82	5489.78	1391.19
1910.83	5664.41	5464.93	1407.01
1913.95	5612.36	5402.97	1344.14
1917.08	5551.22	5291.53	1270.95
1920.21	5584.3	5365.81	1367.15
1923.34	5657.84	5334.59	1326.48
1926.46	5637.39	5312.16	1308.22
1929.59	5633.15	5327.95	1343.22
1932.72	5574.5	5318.12	1336.56
1935.85	5623.01	5309.77	1354.66
1938.97	5652.23	5276.46	1342.51
1942.1	5640.18	5211.81	1296.43
1945.23	5581.3	5230.67	1306.44
1948.36	5551.41	5274.52	1290.98
1951.48	5522.57	5262.65	1266.6
1954.61	5514.7	5261.94	1309.28
1957.74	5505.78	5211.87	1303.79
1960.87	5539.67	5240.58	1307.77
1963.99	5570.03	5260.61	1290.45
1967.12	5536.71	5236.12	1286.14
1970.25	5463.98	5221.56	1289.16
1973.38	5483.81	5265.86	1282.69
1976.5	5480.45	5233.05	1265.63
1979.63	5421.48	5171.71	1275.87
1982.76	5427.49	5167.18	1280.55
1985.89	5437.72	5196.06	1260.41
1989.01	5478.63	5216.88	1291.45
1992.14	5514.83	5161.03	1316.65
1995.27	5475.67	5178.44	1296.91
1998.4	5486.13	5179.2	1266.41
2001.52	5524.57	5205.69	1269.04
2004.65	5579.08	5227.23	1257.69
2007.78	5575.56	5224.19	1284.06
2010.91	5525.22	5227.04	1302.64
2014.03	5522.08	5236.06	1315.57
2017.16	5584.65	5219.9	1288.05
2020.29	5532.1	5198.86	1323.73
2023.42	5559.77	5269.47	1307.45
2026.54	5581.44	5243.62	1289.98
2029.67	5545.26	5192.83	1308.06
2032.8	5524.94	5291.93	1301.04
2035.93	5593.28	5304.23	1341.41
2039.05	5619.86	5240.01	1336.87
2042.18	5631.33	5220.66	1294.47
2045.31	5589.83	5289.91	1269.54
2048.44	5610.19	5269.64	1274.67
2051.56	5581.65	5332.2	1333.72
2054.69	5689.9	5212.38	1294.83
2057.82	5677.11	5219.89	1287.27
2060.95	5613.98	5225.16	1294.68
2064.07	5686.5	5266.63	1283.34
2067.2	5603.36	5368.14	1305.02
2070.33	5694.11	5277.68	1318.64
2073.46	5608.3	5295.69	1323.92
2076.58	5610.86	5220.68	1322.82
2079.71	5619.86	5217.32	1291.2
2082.84	5659.45	5245.85	1272.16
2085.97	5556.62	5205.22	1272.47
2089.09	5589.46	5208.59	1285.26
2092.22	5629.78	5276.28	1302.49
2095.35	5616.1	5173.05	1313.46
2098.48	5589.47	5161.96	1282.97
2101.6	5479.73	5141.02	1250.72
2104.73	5512.89	5178.89	1290.64
2107.86	5472.84	5195	1285.22
2110.99	5531.13	5113.58	1257.8
2114.11	5545.11	5104.7	1235.05
2117.24	5459.85	5067.31	1256.34
2120.37	5493.85	5108.26	1260.44
2123.5	5534.71	5055.5	1213.71
2126.62	5560.48	5052.87	1203.27
2129.75	5521.78	5059.28	1183.59
2132.88	5452.52	5092.5	1223.16
2136.01	5529.08	5134.03	1237.59
2139.13	5493.81	5119.75	1263.3
2142.26	5504.9	5064.5	1213.16
2145.39	5435.18	5095.65	1233.88
2148.52	5507.2	5092.04	1208.97
2151.64	5519.35	5098.83	1227.37
2154.77	5413.48	5074.81	1231.38
2157.9	5488.91	5130.34	1202.57
2161.03	5524.03	5120.46	1225.65
2164.15	5551.92	5086.71	1221.5
2167.28	5537.75	5106.77	1237.15
2170.41	5511.04	5155.8	1217.45
2173.54	5508.03	5077.81	1236.31
2176.66	5571.19	5113.06	1237.47
2179.79	5467.77	5158.75	1253
2182.92	5536.53	5125.66	1252.15
2186.05	5572.01	5175.34	1276.22
2189.17	5526.49	5152.38	1237.52
2192.3	5582.11	5076.91	1226.91
2195.43	5567.02	5122.63	1254.28
2198.56	5561.49	5060.81	1219.37
2201.68	5562.56	5097.34	1234.02

## Sheet: Fig. 3b
Raman shift (cm-1)	10 min	30 min	60 min
200.08	645.171	494.606	464.615
203.208	620.264	477.616	453.107
206.335	632.256	494.285	448.999
209.463	628.767	479.183	443.282
212.59	633.257	469.961	437.924
215.718	639.559	474.51	427.756
218.845	639.76	486.468	413.051
221.973	633.154	470.98	412.836
225.1	633.331	446.57	415.218
228.228	632.897	460.247	405.351
231.355	635.805	471.095	393.001
234.483	639.738	454.676	385.176
237.61	625.698	443.502	376.751
240.738	630.612	440.453	389.136
243.865	610.816	453.416	384.455
246.993	615.324	457.697	371.222
250.12	648.45	441.869	364.655
253.248	637.328	417.904	385.132
256.375	604.523	414.479	376.582
259.503	601.567	415.536	364.917
262.63	606.501	424.123	362.48
265.758	618.251	438.213	373.222
268.885	655.463	449.679	391.485
272.013	616.769	420.358	356.731
275.14	619.228	415.2	353.019
278.268	630.344	416.835	334.934
281.395	640.578	412.108	312.245
284.523	652.869	394.595	321.994
287.65	654.592	398.349	338.214
290.778	661.476	386.82	336.955
293.905	698.127	392.139	327.453
297.033	723.56	397.753	322.059
300.16	694.583	384.652	329.253
303.288	649.695	392.829	336.524
306.415	650.775	394.699	344.954
309.543	635.654	390.726	341.031
312.67	623.24	384.546	335.969
315.798	630.389	378.467	332.85
318.925	645.637	370.877	310.854
322.053	635.494	376.972	324.649
325.18	640.664	381.517	305.643
328.308	640.893	395.682	290.558
331.435	641.885	402.566	293.48
334.563	669.967	366.199	302.7
337.69	656.865	371.077	308.698
340.818	637.321	368.67	309.574
343.945	625.806	373.493	320.734
347.073	626.035	374.228	330.501
350.2	636.104	364.03	321.916
353.328	650.895	400.859	301.624
356.456	634.483	389.801	300.391
359.583	619.309	384.345	307.524
362.711	609.366	377.467	310.48
365.838	603.131	364.835	301.337
368.966	596.667	358.901	280.749
372.093	588.684	371.391	312.57
375.221	598.488	365.354	319.662
378.348	589.515	362.459	318.9
381.476	582.324	368.048	319.485
384.603	613.28	378.519	321.134
387.731	606.867	401.113	298.218
390.858	613.459	372.478	306.208
393.986	595.031	354.32	313.307
397.113	583.304	362.455	319.554
400.241	593.084	386.151	321.252
403.368	587.931	386.231	299.339
406.496	605.215	391.314	314.998
409.623	604.926	413.688	302.011
412.751	610.521	403.057	303.084
415.878	618.382	375.233	320.406
419.006	614.606	373.774	331.588
422.133	614.314	386.469	315.163
425.261	593.894	384.722	311.376
428.388	619.466	387.266	302.675
431.516	631.56	385.981	310.334
434.643	607.907	380.879	325.457
437.771	597.491	386.232	299.723
440.898	605.108	394.555	300.869
444.026	627.991	404.089	323.13
447.153	628.452	398.901	311.827
450.281	616.489	386.92	302.996
453.408	613.344	378.356	326.673
456.536	620.718	364.86	306.862
459.663	625.49	404.864	327.744
462.791	622.626	401.191	315.875
465.918	645.736	387.37	315.371
469.046	665.034	382.332	320.706
472.173	630.838	386.552	302.355
475.301	627.666	388.915	313.686
478.428	630.833	414.555	329.777
481.556	631.265	411.304	331.071
484.683	629.725	407.204	327.775
487.811	635.235	405.515	322.56
490.938	656.347	378.43	308.447
494.066	617.673	411.683	323.831
497.193	627.13	396.453	321.241
500.321	634.726	380.756	327.346
503.448	642.284	375.857	323.849
506.576	654.802	382.92	310.398
509.703	662.214	400.545	328.234
512.831	673.362	398.185	310.247
515.958	667.401	409.33	313.889
519.086	653.233	412.159	327.313
522.213	662.725	415.24	330.306
525.341	691.759	422.543	320.267
528.468	652.581	407.368	333.989
531.596	657.234	421.49	322.924
534.723	673.978	413.005	333.831
537.851	678.201	411.018	332.439
540.978	668.503	420.656	326.021
544.106	663.747	427.365	327.86
547.233	701.828	399.645	320.502
550.361	734.98	421	323.513
553.488	702.048	430.094	323.727
556.616	679.601	428.54	330.788
559.743	672.865	424.825	330.139
562.871	665.689	424.153	314.891
565.998	679.978	417.29	323.008
569.126	696.053	412.342	346.469
572.253	705.352	427.476	344.583
575.381	700.271	428.2	334.974
578.508	698.375	430.301	324.568
581.636	706.108	443.665	320.873
584.763	682.132	414.443	343.802
587.891	674.747	414.307	350.85
591.018	692.532	414.188	355.637
594.146	687.765	421.222	344.533
597.273	676.834	432.182	336.785
600.401	678.666	440.064	343.92
603.528	670.231	440.158	340.09
606.656	723.143	444.396	335.851
609.784	714.628	451.039	340.197
612.911	711.376	456.823	343.172
616.039	718.216	458.97	342.696
619.166	726.917	450.344	343.699
622.294	739.882	424.036	353.425
625.421	766.614	439.313	340.17
628.549	744.225	434.32	349.439
631.676	756.19	430.481	350.098
634.804	760.593	435.508	348.729
637.931	744.175	448.002	354.79
641.059	739.55	457.335	368.874
644.186	720.733	437.596	374.998
647.314	721.549	421.06	362.093
650.441	723.656	446.632	348.317
653.569	740.029	456.966	343.177
656.696	752.454	448.312	344.433
659.824	738.821	447.128	348.569
662.951	729.363	438.718	369.362
666.079	707.38	455.724	346.79
669.206	709.909	457.663	359.384
672.334	715.191	441.949	377.207
675.461	714.494	430.027	368.642
678.589	714.314	433.152	341.03
681.716	726.766	432.727	348.797
684.844	680.177	416.182	342.022
687.971	699.92	434.133	356.668
691.099	712.285	453.169	344.5
694.226	711.409	446.153	349.661
697.354	717.355	431.128	367.64
700.481	739.92	445.352	358.705
703.609	717.692	463.507	357.497
706.736	684.822	452.547	379.107
709.864	711.984	443.869	370.849
712.991	740.288	450.547	364.751
716.119	744.213	462.898	367.836
719.246	732.877	468.858	367.524
722.374	734.734	467.995	350.065
725.501	733.022	455.542	375.368
728.629	750.715	465.923	370.15
731.756	761.096	483.533	368.509
734.884	753.945	492.41	381.891
738.011	740.294	483.007	389.856
741.139	739.849	461.231	375.891
744.266	758.059	456.052	381.205
747.394	740.847	485.327	397.463
750.521	758.73	477.591	377.592
753.649	746.28	477.235	355.792
756.776	743.45	470.732	360.714
759.904	756.977	459.732	374.955
763.031	750.037	472.085	362.026
766.159	768.479	511.32	380.19
769.286	780.962	489.079	366.213
772.414	773.558	477.748	362.971
775.541	756.157	483.691	374.825
778.669	744.751	484.522	365.826
781.796	746.778	477.868	343.932
784.924	750.545	489.947	366.932
788.051	715.065	493.734	365.383
791.179	754.717	508.925	364.477
794.306	743.747	490.277	360.175
797.434	735.327	477.074	367.236
800.561	746.251	480.311	380.364
803.689	766.009	482.969	382.898
806.816	777.324	467.361	365.208
809.944	746.67	499.446	362.844
813.071	759.097	490.301	405.742
816.199	774.384	488.351	396.295
819.326	773.128	475.684	389.304
822.454	771.387	481.47	387.548
825.581	774.024	509.185	378.138
828.709	760.68	504.323	371.361
831.836	789.635	486.442	374.122
834.964	776.755	516.107	381.81
838.091	753.361	508.268	385.922
841.219	744.919	489.228	399.614
844.346	759.719	493.479	394.053
847.474	781.113	509.239	370.225
850.601	781.507	495.239	371.759
853.729	774.209	529.302	360.192
856.856	754.688	504.456	373.487
859.984	778.848	499.097	385.394
863.111	770.706	495.4	394.4
866.239	762.752	501.976	390.405
869.366	770.868	507.317	376.565
872.494	767.789	491.236	369.511
875.622	775.086	497.642	374.217
878.749	769.33	476.983	353.582
881.877	765.548	484.437	383.46
885.004	779.875	478.072	384.555
888.132	795.207	473.802	370.076
891.259	790.723	485.872	369.064
894.387	773.336	505.541	386.453
897.514	787.331	506.698	393.906
900.642	797.672	490.588	388.204
903.769	753.797	497.428	389.491
906.897	767.938	528.998	397.491
910.024	792.394	535.889	398.113
913.152	791.805	524.584	388.347
916.279	769.643	517.415	377.451
919.407	762.101	517.102	377.183
922.534	815.984	526.42	382.79
925.662	793.267	504.352	380.033
928.789	783.467	496.835	378.061
931.917	808.027	524.512	393.585
935.044	810.45	524.604	398.855
938.172	785.921	500.622	388.412
941.299	779.284	494.884	378.66
944.427	809.655	499.5	378.406
947.554	790.707	517.321	397.186
950.682	828.099	522.038	394.951
953.809	777.86	508.894	376.871
956.937	764.295	513.462	369.646
960.064	760.412	516.203	380.136
963.192	766.473	506.304	392.288
966.319	816.633	504.004	385.213
969.447	821.063	525.285	363.37
972.574	793.028	530.683	376.618
975.702	789.465	546.06	380.47
978.829	795.889	518.326	399.796
981.957	798.752	522.05	393.131
985.084	816.434	525.475	379.184
988.212	828.139	517.207	379.178
991.339	796.302	531.045	384.191
994.467	787.468	511.122	388.753
997.594	810.981	535.587	378.379
1000.72	811.586	533.896	407.265
1003.85	790.096	526.107	400.558
1006.98	778.488	536.528	385.286
1010.1	787.274	536.78	381.314
1013.23	805.954	543.42	383.114
1016.36	817.063	578.017	382.606
1019.49	812.335	515.312	401.446
1022.61	819.754	508.971	399.03
1025.74	809.316	554.027	382.456
1028.87	790.927	544.818	386.038
1032	813.236	548.788	393.802
1035.12	820.263	550.049	392.881
1038.25	800.002	545.442	388.707
1041.38	810.071	557.019	391.62
1044.51	863.46	557.098	395.957
1047.63	858.016	529.817	411.197
1050.76	890.367	545.113	396.913
1053.89	943.81	544.243	419.025
1057.02	975.521	525.957	425.057
1060.14	989.112	531.917	416.417
1063.27	976.154	546.191	405.474
1066.4	932.939	545.431	399.395
1069.53	883.904	557.148	401.915
1072.65	828.569	562.751	406.74
1075.78	821.038	556.484	442.986
1078.91	868.432	540.925	429.087
1082.04	856.377	561.996	421.429
1085.16	855.725	564.303	424.472
1088.29	851.65	556.146	415.43
1091.42	827.045	559.669	408.177
1094.55	823.089	566.448	418.876
1097.67	868.011	560.096	394.112
1100.8	846.282	552.367	408.397
1103.93	859.986	562.885	417.151
1107.06	876.484	578.489	427.258
1110.18	871.192	598.006	429.735
1113.31	880.275	590.059	430.767
1116.44	891.965	579.557	412.289
1119.57	882.489	586.486	392.593
1122.69	869.437	590.851	417.409
1125.82	884.619	596.796	444.838
1128.95	854.048	586.098	433.426
1132.08	857.152	596.882	419.267
1135.2	881.131	585.889	418.074
1138.33	881.532	590.236	416.44
1141.46	865.429	593.257	419.363
1144.59	877.168	590.583	427.364
1147.71	900.946	590.473	443.418
1150.84	881.174	592.371	461.511
1153.97	873.793	590.787	441.789
1157.1	874.42	599.1	437.33
1160.22	879.208	568.205	427.563
1163.35	866.243	584.687	431.841
1166.48	876.127	589.87	434.471
1169.61	886.95	588.79	432.52
1172.73	885.187	595.768	438.753
1175.86	869.966	606.702	440.29
1178.99	858.422	605.405	434.079
1182.12	880.954	591.461	471.463
1185.24	858.936	607.167	449.376
1188.37	869.892	597.306	432.935
1191.5	872.975	620.66	460.855
1194.63	857.544	609.108	437.125
1197.75	846.982	595.099	433.605
1200.88	854.221	589.211	437.148
1204.01	868.919	594.69	445.162
1207.14	888.687	615.402	456.508
1210.26	915.98	631.54	442.015
1213.39	894.091	592.78	453.73
1216.52	888.579	571.669	447.102
1219.65	907.479	588.141	428.215
1222.77	880.663	630.951	446.756
1225.9	892.534	631.656	439.784
1229.03	896.301	618.561	442.04
1232.16	890.618	630.951	457.62
1235.28	911.418	634.096	468.18
1238.41	931.263	608.542	470.06
1241.54	879.771	624.575	472.328
1244.67	870.872	633.183	468.136
1247.79	903.066	633.638	445.502
1250.92	906.877	647.191	475.709
1254.05	895.608	636.239	451.989
1257.18	898.942	646.105	455.387
1260.3	890.323	632.667	462.029
1263.43	887.171	639.169	465.72
1266.56	898.15	650.793	462.856
1269.69	896.656	628.047	451.053
1272.81	878.63	622.186	450.169
1275.94	897.95	620.669	460.967
1279.07	868.322	650.628	471.964
1282.2	891.517	644.281	476.766
1285.32	894.605	631.012	484.238
1288.45	907.085	652.458	465.379
1291.58	905.722	639.309	466.223
1294.71	905.951	637.826	474.593
1297.83	915.917	641.59	466.961
1300.96	917.432	633.845	467.996
1304.09	903.363	647.476	493.988
1307.22	897.658	657.456	484.28
1310.34	880.21	649.36	506.021
1313.47	922.955	676.62	474.729
1316.6	882.385	680.565	460.879
1319.73	924.318	670.911	475.58
1322.85	933.826	654.742	485.225
1325.98	918.779	657.52	478.943
1329.11	917.589	654.251	470.769
1332.24	914.653	642.043	468.74
1335.36	897.279	646.256	473.899
1338.49	898.699	662.17	482.956
1341.62	917.702	659.609	479.517
1344.75	931.087	665.812	488.76
1347.87	938.132	676.63	470.593
1351	894.593	698.507	499.351
1354.13	942.597	706.695	510.425
1357.26	931.923	708.05	521.246
1360.38	919.011	675.002	509.069
1363.51	922.114	670.893	480.087
1366.64	938.948	683.018	499.405
1369.77	952.936	675.676	531.298
1372.89	942.083	679.33	502.543
1376.02	931.844	695.999	508.015
1379.15	947.56	674.623	507.63
1382.28	952.442	698.761	496.629
1385.4	974.839	670.556	499.196
1388.53	947.757	707.836	514.058
1391.66	932.345	713.375	491.069
1394.79	932.326	716.498	486.378
1397.91	931.425	716.888	498.036
1401.04	929.93	704.413	500.157
1404.17	930.004	694.871	495.4
1407.3	929.928	694.76	495.36
1410.42	945.192	695.175	494.274
1413.55	982.357	710.831	494.454
1416.68	944.638	700.159	504.394
1419.81	917.118	702.123	486.332
1422.94	948.924	705.03	502.717
1426.06	977.808	736.909	490.669
1429.19	937.007	713.116	493.755
1432.32	951.477	709.452	509.449
1435.45	940.372	730.547	503.143
1438.57	940.463	725.891	488.737
1441.7	956.478	701.114	510.165
1444.83	956.661	697.931	531.278
1447.96	956.586	718.272	507.889
1451.08	959.695	731.717	501.994
1454.21	946.182	729.427	500.099
1457.34	951.5	706.505	497.571
1460.47	946.076	711.478	513.975
1463.59	995.444	744.631	498.363
1466.72	971.818	742.053	516.86
1469.85	953.102	723.499	496.012
1472.98	958.331	720.903	511.025
1476.1	978.275	733.971	512.743
1479.23	984.229	731.046	513.511
1482.36	985.051	734.1	521.3
1485.49	991.843	747.655	532.796
1488.61	979.02	740.567	547.547
1491.74	961.857	736.532	539.986
1494.87	1011.8	752.825	520.494
1498	982.953	739.864	498.253
1501.12	966.685	710.413	540.684
1504.25	988.424	723.013	523.592
1507.38	1000.07	747.828	528.052
1510.51	962.062	756.631	538.244
1513.63	981.361	739.853	526.503
1516.76	1001.52	766.422	513.865
1519.89	1013.76	755.083	510.053
1523.02	1009.74	741.952	514.367
1526.14	1007.84	746.444	529.621
1529.27	1014.96	748.97	539.055
1532.4	1004.54	766.509	530.392
1535.53	977.773	775.428	526.76
1538.65	956.219	748.101	524.506
1541.78	994.355	756.048	534.608
1544.91	987.655	775.385	533.08
1548.04	991.096	787.915	534.255
1551.16	1007.21	773.362	537.126
1554.29	1000.55	742.254	536.698
1557.42	997.809	748.548	539.561
1560.55	1008.17	786.121	552.997
1563.67	1015.97	776.521	545.763
1566.8	1023.74	772.326	544.939
1569.93	1015.75	764.358	531.068
1573.06	990.239	750.652	537.688
1576.18	963.19	757.491	557.492
1579.31	967.056	758.229	535.883
1582.44	1003.5	740.649	532.204
1585.57	972.977	740.45	531.367
1588.69	963.536	752.129	541.607
1591.82	941.041	779.4	533.997
1594.95	997.286	763.582	534.667
1598.08	1000.32	773.064	528.882
1601.2	994.053	744.688	522.576
1604.33	1004.99	789.836	552.688
1607.46	1004.19	776.979	544.941
1610.59	1008.12	751.838	546.142
1613.71	1000.29	769.915	530.589
1616.84	1006.07	763.835	534.922
1619.97	1002.28	756.396	561.422
1623.1	1003.84	776.52	552.259
1626.22	1001.79	782.381	527.049
1629.35	981.996	774.375	537.366
1632.48	992.548	776.502	542.334
1635.61	975.331	761.029	532.838
1638.73	982.654	787.795	545.041
1641.86	1019.58	796.161	544.265
1644.99	977.816	782.513	540.757
1648.12	1002.05	782.675	551.465
1651.24	1033.11	791.569	529.592
1654.37	1011.63	779.399	548.383
1657.5	1031.18	777.746	572.063
1660.63	995.77	777.467	552.698
1663.75	999.56	783.151	561.091
1666.88	1012.62	775.911	560.205
1670.01	993.287	759.092	552.322
1673.14	1003.82	747.005	579.355
1676.26	1006.03	767.545	576.176
1679.39	1012.33	794.727	560.708
1682.52	1037.79	803.852	567.557
1685.65	1022.48	806.189	553.726
1688.77	1005.59	786.542	545.843
1691.9	1017.59	770.537	536.338
1695.03	1053.99	793.146	525.467
1698.16	1046.33	793.556	538.394
1701.28	988.89	778.435	526.972
1704.41	1057.73	807.156	536.54
1707.54	1044.67	760.99	526.532
1710.67	1051.35	782.039	548.832
1713.79	999.347	786.213	544.658
1716.92	1041.46	768.294	530.338
1720.05	1000.55	802.019	525.782
1723.18	1020.54	810.505	545.797
1726.3	1035.29	798.816	538.719
1729.43	1040.08	789.548	533.974
1732.56	1043.5	787.856	526.238
1735.69	1020.95	785.882	518.61
1738.81	1027.87	789.447	522.111
1741.94	1040.25	796.866	542.891
1745.07	1030.38	801.954	541.122
1748.2	1029.92	791.901	528.54
1751.32	1026.47	774.462	548.941
1754.45	1042.19	787.263	532.078
1757.58	1049.7	791.716	520.143
1760.71	1027.39	783.424	554.137
1763.83	1017.13	787.83	531.699
1766.96	1002.7	761.598	501.365
1770.09	1003.08	811.398	525.069
1773.22	1030.23	770.034	523.345
1776.34	1018.66	755.649	534.991
1779.47	1009.48	756.834	546.841
1782.6	1028.49	779.145	535.391
1785.73	1004.1	816.75	518.928
1788.85	967.334	791.183	514.476
1791.98	998.915	771.872	524.979
1795.11	972.848	762.373	523.711
1798.24	963.035	781.564	525.316
1801.36	979.557	774.562	526.784
1804.49	979.534	785.501	515.7
1807.62	947.128	796.569	508.69
1810.75	930.872	778.474	504.093
1813.87	941.575	756.654	500.031
1817	956.353	763.911	492.453
1820.13	945.407	783.683	501.74
1823.26	920.681	764.916	517.259
1826.38	919.85	761.494	513.167
1829.51	919.199	765.682	510.261
1832.64	898.232	739.309	496.227
1835.77	926.601	760.011	487.777
1838.89	910.381	738.778	498.159
1842.02	908.117	743.554	506.263
1845.15	887.8	760.088	496.498
1848.28	882.426	763.768	495.318
1851.4	877.213	748.405	489.828
1854.53	864.465	730.47	497.183
1857.66	892.344	743.051	503.18
1860.79	889.529	754.669	512.404
1863.91	866.802	756.152	502.586
1867.04	863.696	749.331	485.478
1870.17	862.489	756.059	489.67
1873.3	849.418	754.031	479.616
1876.42	821.8	745.678	482.26
1879.55	843.28	739.619	488.804
1882.68	844.428	765.868	497.42
1885.81	835.975	755.637	499.726
1888.93	837.985	754.495	493.741
1892.06	809.42	752.298	488.618
1895.19	812.224	767.434	471.853
1898.32	826.228	778.968	496.826
1901.44	818.677	763.33	489.22
1904.57	797.692	759.645	492.44
1907.7	772.305	736.346	485.7
1910.83	830.248	764.361	444.523
1913.95	770.886	738.818	477.873
1917.08	749.316	727.944	472.649
1920.21	786.677	729.638	499.506
1923.34	722.863	748.474	481.901
1926.46	788.928	749.352	467.557
1929.59	765.401	739.385	503.263
1932.72	783.389	742.694	498.597
1935.85	793.925	752.677	491.056
1938.97	775.353	737.009	495.894
1942.1	775.629	756.596	480.855
1945.23	775.661	773.663	471.158
1948.36	775.99	737.019	480.978
1951.48	783.915	707.673	491.19
1954.61	789.147	719.579	480.185
1957.74	794.621	734.254	476.071
1960.87	781.858	738.242	492.537
1963.99	760.034	734.905	476.153
1967.12	778.645	722.542	473.028
1970.25	798.713	735.392	486.614
1973.38	786.197	754.038	477.516
1976.5	765.664	757.482	465.69
1979.63	755.547	751.03	458.871
1982.76	766.853	738.253	460.306
1985.89	768.776	750.692	483.724
1989.01	759.568	782.058	495.054
1992.14	765.227	775.677	480.356
1995.27	766.484	743.96	482.529
1998.4	783.902	744.371	493.309
2001.52	790.692	755.331	482.571
2004.65	790.645	765.366	473.393
2007.78	779.697	753.571	487.223
2010.91	755.672	737.345	489.832
2014.03	769.416	762.382	474.273
2017.16	812.74	753.943	482.084
2020.29	790.906	756.654	487.631
2023.42	759.022	776.641	491.939
2026.54	748.487	778.64	489.773
2029.67	769.666	776.455	488.47
2032.8	783.577	809.567	516.034
2035.93	791.539	787.128	481.585
2039.05	814.602	781.472	471.746
2042.18	806.888	770.933	482.544
2045.31	802.458	781.081	491.947
2048.44	781.573	784.115	485.859
2051.56	766.348	784.718	500.575
2054.69	790.877	762.081	506.873
2057.82	815.076	794.177	492.513
2060.95	772.43	764.205	487.555
2064.07	778.155	791.27	477.499
2067.2	837.501	808.773	471.272
2070.33	811.833	801.958	496.466
2073.46	816.289	794.626	489.663
2076.58	787.728	782.322	492.24
2079.71	811.415	791.32	486.735
2082.84	797.376	790.833	503.783
2085.97	799.591	776.432	495.08
2089.09	800.284	770.695	492.718
2092.22	821.977	801.39	501.625
2095.35	792.899	768.172	493.095
2098.48	757.671	775.941	483.43
2101.6	750.225	775.994	497.327
2104.73	802.889	790.459	484.701
2107.86	800.698	780.604	483.238
2110.99	808.158	765.186	474.454
2114.11	778.947	801.937	500.072
2117.24	805.778	783.136	467.688
2120.37	796.566	773.529	490.081
2123.5	763.055	754.214	483.294
2126.62	758.734	785.585	484.103
2129.75	769.222	767.121	482.21
2132.88	773.806	769.894	485.879
2136.01	761.169	782.956	487.651
2139.13	797.135	785.173	484.352
2142.26	774.959	747.539	479.355
2145.39	758.641	766.971	508.903
2148.52	766.695	775.197	491.482
2151.64	773.899	759.187	503.201
2154.77	781.904	749.208	477.887
2157.9	800.366	791.154	488.882
2161.03	786.345	774.398	481.915
2164.15	792.854	780.968	482.834
2167.28	796.296	784.937	494.581
2170.41	783.896	803.83	472.73
2173.54	766.956	792.198	474.072
2176.66	784.914	782.033	500.252
2179.79	803.987	776.872	501.894
2182.92	801.52	807.85	486.515
2186.05	827.206	776.078	499.827
2189.17	812.301	792.963	522.073
2192.3	790.383	807.429	521.104
2195.43	802.057	821.695	492.967
2198.56	780.324	800.791	478.984
2201.68	795.292	783.267	492.715

[truncated: 16 more sheets: Fig. 3c, Fig. 3d, Fig. 3e, Fig. 3f, Fig. 3g-CuO insitu, Fig. 3g-Cu3(PO4)2 insitu, Fig. 3g-Cu foil, Fig. 3g-CuO, Fig. 4a, Fig. 4b, Fig. 4c, Fig. 4d, Fig. 4e, Fig. 4f, Fig. 5a, Fig. 5b]
